# Supplementary material for: TMPRSS2 isoform 1 downregulation by G-quadruplex stabilization induces SARS-CoV-2 replication arrest
Source: BMC Biol. 2024 Jan 8;22:5. doi: 10.1186/s12915-023-01805-w (PMC10773119; doi:10.1186/s12915-023-01805-w)
Supplement: Supplementary file 11 — Additional file 11. Individual data values. [file 12915_2023_1805_MOESM11_ESM.xlsx]

## Sheet: Fig. 2a
				Exp 1								Exp 2								Exp 3
	24	-	2	5	10	20	50		24	-	2	5	10	20	50		24	-	2	5	10	20	50
	iso1	100	92.631	52.6898	42.9893	60.5615	34.2949		iso1	100	64.406	57.0584	50.9108	65.0324	39.8042		iso1	100	90.1817	82.3525	98.2355	99.8836	58.6123
	iso2	100	91.3355	88.2981	86.9349	50.9571	34.4454		iso2	100	84.3655	44.62	78.4837	47.7239	34.7393		iso2	100	101.822	109.812	105.556	85.4056	52.254
	48	-	2	5	10	20	50		48	-	2	5	10	20	50		48	-	2	5	10	20	50
	iso1	100	83.8321	59.3402	45.7507	48.9507	29.1673		iso1	100	85.551	79.7681	82.5406	92.6658	43.3916		iso1	100	108.257	165.694	132.058	91.0865	82.6729
	iso2	100	81.6585	73.9594	74.8297	47.1915	68.4304		iso2	100	103.59	94.3	70.0209	45.6275	55.6668		iso2	100	66.9878	68.0954	66.7504	40.8357	41.0277
	72	-	2	5	10	20	50		72	-	2	5	10	20	50		72	-	2	5	10	20	50
	iso1	100	126.018	124.372	109.547	113.067	71.9152		iso1	100	77.5389	98.6392	61.4512	72.0783	36.1241		iso1	100	97.3192	97.4378	78.3467	80.3719	56.3309
	iso2	100	127	74.6925	100.469	90.3655	75.8911		iso2	100	91.2304	94.9635	58.2161	57.0598	73.1126		iso2	100	72.9199	99.4562	71.5958	56.323	64.2846

## Sheet: Fig. 2b
				Exp 1								Exp 2								Exp 3
	24	-	1	2	5	10	20		24	-	1	2	5	10	20		24	-	1	2	5	10	20
	iso1	100	74.0833	52.6898	42.9893	60.5615	34.2949		iso1	100	73.2648	77.4634	67.5596	44.2592	20.4932		iso1	100	73.6741	65.0766	55.2745	52.4104	27.3941
	iso2	100	238.181	129.836	217.35	164.059	161.479		iso2	100	179.717	176.612	116.819	196.598	179.751		iso2	100	208.949	153.224	167.085	180.328	170.615

## Sheet: Fig. 2c
				Exp 1								Exp 2								Exp 3
	24	-	0.1	0.2	0.5	1	2		24	-	0.1	0.2	0.5	1	2		24	-	0.1	0.2	0.5	1	2
	iso1	100	80.2394	83.7163	65.8543	53.8403	36.0045		iso1	100	96.502	96.0826	92.9714	72.315	66.6539		iso1	100	77.7713	66.0923	69.7499	45.3143	39.7412
	iso2	100	99.9304	103.189	106.211	117.902	96.1203		iso2	100	216.744	265.379	139.251	258.151	236.408		iso2	100	165.335	187.257	146.83	199.588	284.649
	48	-	0.05	0.1	0.2	0.5	1		48	-	0.05	0.1	0.2	0.5	1		48	-	0.05	0.1	0.2	0.5	1
	iso1	100	99.5547	67.7022	67.923	57.9844	48.4731		iso1	100	63.2252	47.531	43.9359	41.9988	41.7101		iso1	100	95.0444	47.4412	63.4514	63.0009	36.6033
	iso2	100	149.485	141.094	140.185	175.198	199.271		iso2	100	100.46	119.303	107.605	124.319	132.597		iso2	100	110.236	106.708	132.551	139.614	117.881
	72	-	0.05	0.1	0.2	0.5	1		72	-	0.05	0.1	0.2	0.5	1		72	-	0.05	0.1	0.2	0.5	1
	iso1	100	67.7346	114.69	128.638	115.196	82.1637		iso1	100	82.7755	93.6408	121.342	122.231	98.3421		iso1	100	54.8428	42.5655	73.5162	79.7661	59.3184
	iso2	100	119.241	125.657	102.806	227.303	196.661		iso2	100	122.743	135.942	110.295	263.442	259.976		iso2	100	61.3035	86.4623	52.3067	134.31	175.585

## Sheet: Fig. 2d
				Exp 1								Exp 2								Exp 3
	24	-	0.1	0.2	0.5	1	2		24	-	0.1	0.2	0.5	1	2		24	-	0.1	0.2	0.5	1	2
	iso1	100	139.606	143.079	136.558	166.995	109.561		iso1	100	185.493	156.206	147.593	150.036	111.135		iso1	100	109.275	98.1368	141.831	128.508	110.749
	iso2	100	125.651	212.152	118.866	223.318	212.668		iso2	100	155.739	153.22	129.865	190.83	213.362		iso2	100	139.286	98.2566	142.473	194.371	267.26
	48	-	0.05	0.1	0.2	0.5	1		48	-	0.05	0.1	0.2	0.5	1		48	-	0.05	0.1	0.2	0.5	1
	iso1	100	152.013	201.231	158.899	164.478	119.213		iso1	100	93.2574	92.9267	90.2667	59.6936	58.267		iso1	100	53.7115	42.0796	25.0366	19.6852	22.9529
	iso2	100	148.466	162.879	136.306	146.979	200.386		iso2	100	150.203	219.723	135.448	245.862	251.429		iso2	100	178.621	109.429	158.629	104.368	96.7968
	72	-	0.05	0.1	0.2	0.5	1		72	-	0.05	0.1	0.2	0.5	1		72	-	0.05	0.1	0.2	0.5	1
	iso1	100	96.1874	90.9014	96.0318	94.2994	76.4742		iso1	100	88.2391	54.4672	54.5968	48.1769	62.7555		iso1	100	137.52	103.251	77.0092	94.489	102.481
	iso2	100	117.826	108.431	110.679	116.324	64.2566		iso2	100	144.472	153.81	148.719	165.693	392.795		iso2	100	87.5979	111.829	88.3531	142.139	291.143
