# Supplementary material for: TMPRSS2 isoform 1 downregulation by G-quadruplex stabilization induces SARS-CoV-2 replication arrest
Source: BMC Biol. 2024 Jan 8;22:5. doi: 10.1186/s12915-023-01805-w (PMC10773119; doi:10.1186/s12915-023-01805-w)
Supplement: Supplementary file 12 — Additional file 12. Individual data values. [file 12915_2023_1805_MOESM12_ESM.xlsx]

## Sheet: MCF7 CX-5461 24h
		UN							0.1							0.2							0.5							1							2
	Area	Mean	IntDen					Area	Mean	IntDen					Area	Mean	IntDen					Area	Mean	IntDen					Area	Mean	IntDen					Area	Mean	IntDen
1	124303	70103	8714030	57189.6	1.2258		1	135286	78961	10682280	71854	1.38069		1	191740	38732	7426486	79072.4	0.677256		1	197794	35061	6934841	61941.8	0.613066		1	309877	63494	19675299	75334.1	1.11024		1	194064	37050	7190063	77596.5	0.647845
2	128576	66222	8514643		1.15794		2	198956	59605	11858735		1.04223		2	162126	40527	6570516		0.708643		2	113994	28706	3272288		0.501944		2	156934	54834	8605397		0.95881		2	141247	76892	10860731		1.34451
3	105373	65993	6953827		1.15393		3	192583	73982	14247688		1.29363		3	148931	41964	6249712		0.733769		3	109590	32275	3537013		0.564351		3	158734	58059	9215891		1.0152		3	144058	64703	9321057		1.13138
4	102599	53478	5486726		0.9351		4	181506	61994	11252308		1.08401		4	147544	42783	6312313		0.74809		4	98644	29947	2954089		0.523644		4	184618	67899	12535373		1.18726		4	176146	69096	12170992		1.20819
5	100087	60342	6039417		1.05512		5	116506	52601	6128371		0.919765		5	202686	47729	9674005		0.834574		5	212189	34325	7283309		0.600196		5	131650	64598	8504297		1.12954		5	175921	87033	15310993		1.52183
6	156260	67621	10566411		1.1824		6	92440	58211	5381034		1.01786		6	200193	55813	11173438		0.975929		6	200006	33580	6716092		0.587169		6	265943	74320	19764909		1.29954		6	82844	75717	6272710		1.32396
7	71823	67581	4853834		1.1817		7	205572	84570	17385177		1.47876		7	157515	46876	7383621		0.819659		7	158715	34298	5443673		0.599724		7	271079	61115	16566955		1.06864		7	54298	86272	4684435		1.50853
8	139110	76850	10690639		1.34378		8	115906	75559	8757776		1.3212		8	230594	47158	10874414		0.82459		8	214138	32501	6959750		0.568302		8	120404	50503	6080782		0.88308		8	166924	89069	14867723		1.55743
9	154423	68274	10543095		1.19382		9	168011	83250	13986899		1.45568		9	291302	50944	14840227		0.890791		9	112026	32715	3664989		0.572044		9	269129	80252	21598303		1.40326		9	171723	88616	15217334		1.54951
10	128745	88857	11439906		1.55373		10	155604	82560	12846674		1.44362		10	210520	52015	10950229		0.909518		10	122841	32932	4045433		0.575839		10	92796	75815	7035321		1.32568		10	308677	93397	28829544		1.63311
11	160252	108846	17442830		1.90325		11	110864	82996	9201253		1.45124		11	224296	53941	12098832		0.943196		11	266243	25017	6660726		0.43744		11	77427	75537	5848614		1.32082		11	178639	81398	14540921		1.4233
12	162932	108477	17674455		1.8968		12	274284	84697	23231054		1.48099		12	174853	58991	10314788		1.0315		12	77877	25964	2021986		0.453998		12	171573	72581	12452867		1.26913		12	203717	78073	15904824		1.36516
13	91503	109447	10014714		1.91376		13	307702	87955	27064055		1.53795		13	198806	61643	12254942		1.07787		13	113357	31513	3572231		0.551027		13	188872	72257	13647315		1.26346		13	130338	84746	11045686		1.48184
14	146813	100921	14816611		1.76467		14	218374	75712	16533593		1.32388		14	197719	52473	10374953		0.917527		14	103592	31447	3257687		0.549872		14	134162	64266	8622096		1.12374		14	63014	53632	3379535		0.937793
15	127621	87974	11227343		1.53829		15	128239	95631	12263676		1.67217		15	186773	42979	8027271		0.751517		15	92309	34324	3168415		0.600179		15	250387	77147	19316616		1.34897		15	200006	64228	12846000		1.12307
16	100799	95103	9586307		1.66294		16	128933	84083	10841070		1.47025		16	186698	47303	8831417		0.827126		16	32856	27141	891750		0.474579		16	174159	61830	10768310		1.08114		16	81194	47133	3826966		0.824153
17	32182	62284	2004386		1.08908		17	212732	71825	15279411		1.25591		17	267124	60336	16117219		1.05502		17	65581	29796	1954080		0.521004		17	167580	66048	11068290		1.15489		17	209639	70640	14808889		1.23519
18	76677	98939	7586344		1.73002		18	163719	90804	14866354		1.58777		18	161751	66488	10754478		1.16259		18	79432	36252	2879568		0.633891		18	167112	55031	9196286		0.962255		18	145258	72066	10468142		1.26012
19	67118	71259	4782817		1.24601		19	272634	87843	23948908		1.536		19	171947	55605	9561135		0.972292		19	115100	30585	3520313		0.5348		19	213669	77068	16467093		1.34759		19	133018	82435	10965373		1.44143
20	109252	102232	11169090		1.7876		20	125484	75886	9522431		1.32692		20	225252	47095	10608264		0.823489		20	159052	31841	5064392		0.556762		20	401698	74930	30099377		1.3102		20	276720	89572	24786379		1.56623
21	173559	83565	14503510		1.46119		21	176746	92698	16383931		1.62089		21	191571	62068	11890542		1.0853		21	96245	31843	3064766		0.556797		21	146213	75683	11065891		1.32337		21	103798	71940	7467214		1.25792
22	46314	76724	3553357		1.34157		22	184149	77595	14288979		1.3568		22	199987	54090	10817192		0.945801		22	68749	21342	1467214		0.37318		22	412644	69087	28508253		1.20803		22	256047	81170	20783267		1.41931
23	141078	93572	13200915		1.63617		23	174084	85544	14891807		1.4958		23	229413	62844	14417237		1.09887		23	121960	38136	4651129		0.666834		23	161189	49551	7987143		0.866433		23	210895	45818	9662853		0.801159
24	163626	91164	14916717		1.59407		24	161283	91088	14690883		1.59274		24	224877	53206	11964914		0.930344		24	108671	32814	3565914		0.573775		24	137048	54328	7445510		0.949963		24	157665	32770	5166765		0.573006
25	26315	92120	2424152		1.61078		25	139822	77275	10804728		1.35121		25	260639	57885	15087127		1.01216		25	126908	33185	4211439		0.580263		25	127358	50166	6389084		0.877187		25	129232	47164	6095158		0.824695
26	53661	87860	4714630		1.53629		26	249037	96225	23963528		1.68256		26	325921	57358	18694238		1.00294		26	113395	37158	4213557		0.649733		26	264069	62926	16616924		1.1003		1	222085	70919	15749933		1.24007
27	132681	89071	11817988		1.55747		27	144077	80190	11553451		1.40218		27	191103	52348	10003805		0.915341		27	138229	41347	5715370		0.722981		27	366855	69366	25447329		1.21291		2	360183	73677	26537267		1.28829
28	172547	100326	17310899		1.75427		28	261970	93516	24498263		1.63519		28	183549	51777	9503651		0.905357		28	95870	24597	2358083		0.430096		28	283843	74793	21229499		1.30781		3	167018	65955	11015604		1.15327
29	236011	110464	26070606		1.93154		29	131407	85949	11294236		1.50288		29	176071	56327	9917550		0.984916		29	114557	32847	3762865		0.574352		29	223997	77239	17301265		1.35058		4	137329	72306	9929790		1.26432
30	115606	98593	11398016		1.72397		30	144527	83297	12038574		1.45651		30	202592	53539	10846562		0.936166		30	87323	33248	2903315		0.581364		30	191384	71953	13770569		1.25815		5	230913	72841	16819816		1.27368
31	105897	106331	11260218		1.85927		31	164750	76855	12661813		1.34386		31	197100	53693	10582999		0.938859		31	107566	31860	3427067		0.557094		31	254116	77895	19794354		1.36205		6	202348	72279	14625545		1.26385
32	88223	103042	9090632		1.80176		32	159165	86549	13775554		1.51337		32	138604	46896	6499986		0.820009		32	209021	39495	8255298		0.690597		32	239216	72369	17311761		1.26542		7	254829	79113	20160272		1.38335
33	98831	92266	9118821		1.61333		33	109983	89010	9789630		1.5564		33	138679	39842	5525280		0.696665		33	85205	27443	2338272		0.47986		33	159090	72399	11517877		1.26595		8	238110	70913	16885004		1.23996
34	11621	71602	832054		1.25201		34	146476	103025	15090632		1.80146		34	142165	34833	4951990		0.609079		34	88991	36012	3204795		0.629695		34	162032	51234	8301518		0.895862		9	220754	84255	18599624		1.47326
35	69780	93187	6502610		1.62944		35	131219	81255	10662188		1.4208		35	259289	61999	16075666		1.0841		35	119542	32892	3931945		0.575139		35	184655	75665	13971943		1.32305		10	203754	67726	13799470		1.18424
36	205516	95811	19690631		1.67532		36	175340	76409	13397603		1.33606		36	171479	45469	7796921		0.795057		36	376301	30930	11638843		0.540832		36	369779	78120	28887216		1.36598		11	128464	56900	7309568		0.994936
37	170973	75429	12896306		1.31893		37	191684	76117	14590346		1.33096		37	135136	34208	4622790		0.59815		37	64101	26745	1714396		0.467655		37	155397	77596	12058291		1.35682		12	190353	79847	15199154		1.39618
38	16775	75173	1261023		1.31445		38	248344	70122	17414322		1.22613		38	178601	46973	8389366		0.821355		38	217062	18483	4011921		0.323188		38	188441	70784	13338713		1.23771		13	240022	78477	18836291		1.37222
39	27740	66369	1841041		1.16051		39	175003	96556	16897636		1.68835		39	170411	32079	5466652		0.560923		39	100649	36446	3668288		0.637283		39	251980	72662	18309390		1.27055		14	139410	89949	12539759		1.57282
40	181638	79833	14500755		1.39594		40	165181	83504	13793304		1.46013		40	253142	60358	15279148		1.0554		40	103142	35951	3708117		0.628628		40	222891	70184	15643342		1.22722		15	160027	72722	11637513		1.27159
41	13645	63585	867609		1.11183		41	117143	64304	7532796		1.1244		41	191346	52960	10133694		0.926042		41	150224	30505	4582567		0.533401		41	162164	66561	10793744		1.16387		16	226189	90114	20382919		1.57571
42	30813	61147	1884131		1.0692		42	133712	78516	10498487		1.37291		42	203586	40939	8334524		0.715847		42	131444	26322	3459923		0.460258		42	147394	76578	11287226		1.33902		17	279026	98065	27362686		1.71473
1	62320	114102	7110855		1.99515		43	132850	64499	8568735		1.12781		43	213201	46491	9912003		0.812927		43	193258	36575	7068403		0.639539		43	229263	73460	16841745		1.2845		18	219723	88849	19522132		1.55359
2	102524	102681	10527276		1.79545		44	114763	62270	7146279		1.08883		44	205760	49817	10250293		0.871085		44	153898	38544	5931814		0.673968		44	197269	78813	15547303		1.3781		19	264144	97194	25673237		1.6995
3	155360	92848	14424809		1.62351		45	134593	88051	11850976		1.53963		45	234062	41430	9697209		0.724432		45	86967	27789	2416768		0.48591		45	191009	68237	13033879		1.19317		20	146476	85959	12590871		1.50305
4	147713	102093	15080511		1.78517		46	121417	94656	11492761		1.65513		46	247631	48092	11909191		0.840922		46	109702	30504	3346322		0.533383		46	181206	69106	12522459		1.20837		21	239572	74529	17855156		1.30319
5	112907	109884	12406666		1.9214		47	219180	85377	18712963		1.49288		47	153411	39377	6040897		0.688534		47	117818	31564	3718838		0.551918		47	315331	81135	25584471		1.4187		22	196201	75428	14799086		1.31891
6	84268	104560	8811063		1.8283		48	177027	52507	9295192		0.918121		1	126421	51066	6455828		0.892924		48	94258	30578	2882248		0.534677		48	165331	81524	13478535		1.4255		23	199762	97061	19389076		1.69718
7	79995	107829	8625751		1.88546		49	144752	55218	7992822		0.965525		2	147657	63982	9447422		1.11877		49	215150	35461	7629397		0.62006		49	157159	64251	10097576		1.12347		24	166493	96260	16026653		1.68317
8	146045	120800	17642255		2.11227		50	190241	76718	14594920		1.34147		3	223022	85313	19026569		1.49176		50	153429	33259	5102983		0.581557		50	170973	66877	11434227		1.16939		25	125409	82118	10298369		1.43589
9	219236	95745	20990733		1.67417		51	139166	66080	9196061		1.15545		4	148500	73653	10937427		1.28787		51	185986	34683	6450505		0.606456		51	132156	61981	8191122		1.08378		26	197363	87319	17233622		1.52683
10	41609	107308	4464993		1.87635		52	134349	41823	5618844		0.731304		5	150168	55041	8265344		0.96243		52	68093	25254	1719644		0.441584		52	152980	78338	11984125		1.36979		27	274771	86282	23707874		1.5087
11	72835	69517	5063286		1.21555		53	133899	101723	13620588		1.7787		6	174609	75624	13204551		1.32234		53	168536	26285	4429981		0.459611		53	192902	75959	14652704		1.3282		28	119917	57817	6933285		1.01097
12	37130	112390	4172997		1.96522		54	216012	52879	11422569		0.924626		7	140478	61961	8704190		1.08343		54	122766	32531	3993721		0.568827		54	177683	60910	10822702		1.06505		29	147376	78571	11579447		1.37387
13	122391	82607	10110415		1.44444		55	176858	78263	13841511		1.36848		8	151237	74779	11309268		1.30756		55	128220	35578	4561838		0.622106		55	182556	71813	13109806		1.2557		30	160589	94209	15128999		1.64731
14	81888	66151	5416946		1.1567		56	180044	88815	15990648		1.55299		9	134443	65913	8861593		1.15253		56	109009	22898	2496125		0.400387		56	222160	75975	16878481		1.32848		31	374109	75204	28134538		1.31499
15	128314	64475	8273047		1.12739		57	170204	102314	17414304		1.78903		10	203773	71235	14515768		1.24559		57	89591	19544	1750963		0.34174		57	152361	60310	9188863		1.05456		32	174309	87529	15257069		1.5305
16	138210	111027	15345067		1.94138		58	114351	88250	10091428		1.54311		11	147413	84579	12468049		1.47892		1	163270	13593	2219273		0.237683		58	151968	64375	9782976		1.12564		33	196276	87079	17091494		1.52264
17	76040	92123	7004995		1.61083		59	149456	75401	11269158		1.31844		12	251680	103470	26041198		1.80924		2	126177	53402	6738152		0.933771		59	205853	69437	14293852		1.21415		34	191084	81133	15503145		1.41867
18	168574	86410	14566449		1.51094		60	88879	49179	4370960		0.859929		13	177420	78046	13847002		1.36469		3	144452	44085	6368111		0.770857		60	165275	79314	13108625		1.38686		35	160289	82705	13256657		1.44615
19	152699	96749	14773465		1.69172		61	129157	94942	12262401		1.66013		14	378138	100111	37855775		1.75051		4	226583	54235	12288829		0.948336		61	173578	71375	12389122		1.24804		36	196969	91949	18111184		1.60779
20	236517	109920	25997977		1.92203		62	139447	86980	12129064		1.52091		15	113976	76173	8681849		1.33194		5	145239	45339	6584929		0.792784		62	154254	81949	12640990		1.43293		37	157253	91869	14446607		1.60639
21	167993	105285	17687069		1.84098		63	149775	91521	13707555		1.60031		16	75140	78678	5911890		1.37574		6	240434	49796	11972580		0.870717		63	50119	63182	3166578		1.10478		38	217249	94105	20444227		1.64549
22	58759	111675	6561932		1.95271		64	204317	44705	9133928		0.781698		17	450242	98602	44394578		1.72412		7	140272	56162	7877965		0.982031		64	231081	78371	18110172		1.37037		39	136561	60732	8293646		1.06194
23	89666	89277	8005117		1.56107		65	212563	47675	10133975		0.83363		18	107003	78249	8372928		1.36824		8	209340	49509	10364194		0.865699		65	166999	59587	9951025		1.04192		40	182312	90726	16540490		1.58641
24	132587	94806	12570048		1.65775		66	183399	76548	14038780		1.33849		19	175527	74565	13088139		1.30382		9	112401	57156	6424359		0.999412		66	231475	75494	17475087		1.32006		41	136973	89021	12193428		1.55659
25	111127	86857	9652188		1.51875		67	168649	86708	14623165		1.51615		20	133862	84085	11255720		1.47028		10	170261	51451	8760044		0.899656		67	152699	69021	10539440		1.20688		42	225121	95100	21409112		1.66289
26	141790	101564	14400724		1.77592		1	194252	53561	10404248		0.936551		21	218505	85344	18648075		1.4923		11	132850	62387	8288079		1.09088		68	162688	71277	11595941		1.24633		43	234549	66681	15639987		1.16596
27	20898	88890	1857648		1.5543		2	213538	55192	11785657		0.96507		22	256665	111001	28490185		1.94093		12	162539	55737	9059369		0.9746		1	142652	67715	9659685		1.18404		44	157178	86999	13674361		1.52124
28	86067	101568	8741714		1.77599		3	272128	64347	17510773		1.12515		23	172435	90044	15526761		1.57448		13	331675	54286	18005137		0.949228		2	154254	67844	10465200		1.1863		45	201299	78067	15714846		1.36506
29	190540	100762	19199191		1.76189		4	284405	63663	18105955		1.11319		24	216837	92463	20049464		1.61678		14	318030	49232	15657380		0.860855		3	143458	80625	11566383		1.40978		46	189884	93030	17664971		1.62669
30	86948	103843	9029005		1.81577		5	313382	55972	17540650		0.978709		25	172454	89301	15400321		1.56149		15	200493	52463	10518448		0.917352		4	138604	71834	9956423		1.25607		47	127096	72993	9277105		1.27633
31	125503	91611	11497409		1.60188		6	158396	59538	9430647		1.04106		26	368711	109309	40303469		1.91134		16	265475	59668	15840274		1.04334		5	140010	90202	12629182		1.57724		48	188685	77683	14657521		1.35834
32	49069	85413	4191122		1.49351		7	84474	56502	4772939		0.987976		27	189809	71766	13621881		1.25488		17	158340	56125	8886784		0.981384		6	210858	93845	19787888		1.64094		49	181994	85426	15546947		1.49373
33	144995	109468	15872399		1.91412		8	81757	36276	2965841		0.634311		28	249787	99299	24803473		1.73631		18	165725	41895	6943088		0.732563		7	152811	87084	13307394		1.52272		50	248475	65553	16288304		1.14624
34	44065	83037	3658992		1.45196		9	182893	57080	10439616		0.998083		29	165800	91141	15111193		1.59366		19	193427	37841	7319558		0.661676		8	152249	78964	12022099		1.38074		51	139372	48613	6775357		0.850032
35	129926	97991	12731593		1.71344		10	144995	74159	10752660		1.29672		30	192265	77202	14843207		1.34993		20	177795	49146	8737946		0.859352		9	156035	76509	11938037		1.33781		52	175827	72692	12781262		1.27107
36	49481	66945	3312510		1.17058		11	178676	56606	10114201		0.989795		31	214719	95491	20503661		1.66973		21	161733	63848	10326277		1.11643		10	113994	51065	5821137		0.892907		53	202742	95319	19325106		1.66672
37	75778	106701	8085581		1.86574		12	168124	53690	9026606		0.938807		32	136730	66734	9124519		1.16689		22	167880	49236	8265700		0.860925		11	187298	92075	17245430		1.60999		54	157122	74577	11717714		1.30403
38	113994	84082	9584901		1.47023		13	152436	73457	11197523		1.28445		33	189660	87104	16520154		1.52307		23	268567	44817	12036324		0.783656		12	254454	95843	24387717		1.67588		55	201655	75777	15280891		1.32501
39	185649	85897	15946677		1.50197		14	289747	69128	20029559		1.20875		34	210164	83702	17591218		1.46359		24	177402	42344	7511954		0.740414		13	163063	75440	12301574		1.31912		56	132831	61030	8106685		1.06715
40	144039	99192	14287573		1.73444		15	178226	51372	9155820		0.898275		35	194420	87814	17072901		1.53549		25	319623	52211	16687885		0.912945		14	226939	98035	22247951		1.71421		57	152211	70675	10757495		1.2358
41	27665	89720	2482049		1.56882		16	205104	58092	11914889		1.01578		36	203098	92102	18705709		1.61047		26	265868	41681	11081542		0.728821		15	276533	89416	24726552		1.5635		58	182200	81910	14923989		1.43225
42	234005	82813	19378598		1.44804		17	151574	52040	7887955		0.909955		37	215019	88224	18969759		1.54266		27	270816	49351	13365141		0.862936		16	186679	87380	16312033		1.5279		59	173578	62503	10849111		1.09291
43	175359	94439	16560770		1.65133		18	136861	55706	7623943		0.974058		38	221335	83362	18450843		1.45764		28	163270	52606	8588978		0.919852		17	254885	96313	24548644		1.6841		60	145689	89540	13044899		1.56567
44	159240	87319	13904674		1.52683		19	190109	58018	11029699		1.01448		39	180119	86341	15551614		1.50973		29	229001	49271	11283159		0.861537		18	141753	82626	11712484		1.44477		61	156222	73767	11524062		1.28987
45	167599	97374	16319849		1.70265		20	68880	47132	3246479		0.824136		40	202761	80754	16373753		1.41204		30	181881	49501	9003327		0.865559		19	171535	76697	13156195		1.3411		62	140216	66550	9331310		1.16367
46	72966	106366	7761103		1.85988		21	221148	53164	11757149		0.929609		1	247538	90660	22441753		1.58525		1	141265	72317	10215900		1.26451		20	196276	81621	16020224		1.4272		63	141228	78979	11154002		1.381
47	21217	96905	2056041		1.69445		22	174890	65352	11429504		1.14272		2	180382	84788	15294255		1.48258		2	137348	78118	10729344		1.36595		21	170317	82083	13980058		1.43528		64	136430	69159	9435352		1.20929
48	177795	89066	15835532		1.55738		23	166175	62992	10467599		1.10146		3	137892	93458	12887009		1.63418		3	157647	86529	13641074		1.51302		22	218674	93807	20513107		1.64028		65	122954	52983	6514475		0.926444
49	26334	95783	2522328		1.67483		24	109627	50004	5481777		0.874354		4	128033	86982	11136552		1.52094		4	141753	60413	8563750		1.05636		23	139504	78567	10960387		1.3738		66	151255	84582	12793482		1.47897
50	155210	74781	11606812		1.3076		25	165950	49278	8177739		0.86166		5	233499	103371	24136974		1.80751		5	167224	91712	15336502		1.60365		24	239759	94755	22718361		1.65686		67	165894	78889	13087108		1.37943
51	133318	102548	13671531		1.79312		26	206809	67937	14050082		1.18793		6	149775	75539	11313860		1.32085		6	186511	83214	15520276		1.45505		25	159671	88793	14177590		1.55261		68	153467	82297	12629819		1.43902
52	139578	97212	13568670		1.69982		27	126290	42687	5390874		0.746412		7	253685	90650	22996693		1.58508		7	173841	82099	14272110		1.43556		26	174834	73876	12915986		1.29177		69	156372	67962	10627363		1.18836
53	98494	102684	10113714		1.7955		28	197719	66295	13107726		1.15921		8	139185	75903	10564575		1.32722		8	189809	86759	16467674		1.51704		27	156316	69080	10798242		1.20791		70	155341	70360	10929762		1.23029
54	211476	88882	18796500		1.55416		29	74747	51402	3842110		0.898799		9	167712	90875	15240744		1.58901		9	184262	89997	16583055		1.57366		28	150487	76964	11582127		1.34577		71	149700	77672	11627429		1.35815
55	217137	93254	20248757		1.63061		30	214962	49493	10639209		0.865419		10	299830	89236	26755772		1.56035		10	264050	95270	25156064		1.66586		29	300130	87232	26181114		1.52531		72	357202	83655	29881771		1.46277
56	217380	79424	17265316		1.38878		31	198131	71023	14071842		1.24189		11	211626	73197	15490362		1.2799		11	168480	81653	13756943		1.42776		30	210933	85729	18082995		1.49903		73	158790	70334	11168359		1.22984
57	173784	85732	14898911		1.49908		32	99581	49198	4899229		0.860261		12	176708	82996	14666105		1.45124		12	82975	44845	3721012		0.784146		31	128483	80372	10326408		1.40536		74	157216	55162	8672253		0.964546
58	205891	100020	20593233		1.74892		33	319117	64108	20458040		1.12097		13	235523	85477	20131895		1.49462		13	154966	89988	13945178		1.5735		32	175134	80121	14031826		1.40097		75	130713	75085	9814633		1.31291
59	126721	85372	10818372		1.49279		34	186286	50040	9321826		0.874984		14	205760	75176	15468152		1.3145		14	61477	87685	5390612		1.53323		33	207540	69105	14342115		1.20835		76	132625	84935	11264435		1.48515
60	178957	92338	16524578		1.61459		35	180213	67578	12178471		1.18165		15	127714	62091	7929902		1.0857		15	104848	92375	9685270		1.61524		34	130020	69432	9027524		1.21407		77	147376	67851	9999513		1.18642
61	179876	74472	13395635		1.30219		36	288116	70486	20308097		1.2325		16	187448	94621	17736476		1.65451		16	224821	92404	20774365		1.61575		35	171760	74268	12756221		1.29863		78	125071	64372	8051056		1.12559
62	191065	85238	16286055		1.49045		37	242496	63404	15375300		1.10866		17	168817	78005	13168621		1.36397		17	239984	88800	21310562		1.55273		36	293008	82664	24221243		1.44544		79	196576	75222	14786847		1.31531
63	269579	74284	20025360		1.29891		38	215862	41097	8871284		0.718609		18	205254	94039	19301865		1.64434		18	164713	90870	14967435		1.58892		37	234155	90175	21114942		1.57677		80	112664	59271	6677632		1.03639
64	130938	94255	12341497		1.64811		39	203454	53716	10928693		0.939261		19	185068	66790	12360746		1.16787		19	238897	77865	18601705		1.36152		38	140759	85109	11979908		1.48819		81	140178	63592	8914149		1.11195
65	130563	92970	12138473		1.62564		40	170579	61834	10547575		1.08121		20	175490	82927	14552767		1.45004		20	176877	83667	14798749		1.46298		39	251567	74374	18710132		1.30048		82	228289	75543	17245636		1.32092
66	126702	95436	12091991		1.66876		41	187054	69379	12977575		1.21314		21	128670	62586	8053005		1.09436		21	232431	93514	21735482		1.63516		40	145707	79484	11581396		1.38983		83	172847	77244	13351440		1.35066
67	369629	82830	30616419		1.44834		42	270910	66408	17990629		1.16119		22	170354	79779	13590749		1.39499		22	254435	93368	23756044		1.6326		41	102336	69166	7078224		1.20942		1	128127	51272	6569260		0.896526
68	208253	88692	18470336		1.55084		43	209883	62454	13108007		1.09205		23	340259	84182	28643633		1.47198		23	204485	78457	16043391		1.37187		42	123272	93608	11539319		1.6368		2	174478	69946	12204036		1.22305
69	177177	92108	16319474		1.61057		44	258933	57449	14875370		1.00454		24	314300	97946	30784524		1.71265		24	285736	100132	28611170		1.75088		43	262007	85543	22412758		1.49578		3	141996	62840	8923051		1.0988
70	188048	94083	17692149		1.64511		45	189266	67532	12781486		1.18084		25	331768	98742	32759483		1.72657		25	203698	91460	18630306		1.59924		44	277470	71010	19703282		1.24166		4	73004	64271	4692045		1.12382
71	194364	95324	18527464		1.66681		46	285398	83851	23931046		1.46619		26	204748	96210	19698765		1.6823		26	240715	95361	22954821		1.66745		45	135586	94864	12862250		1.65876		5	264350	94619	25012587		1.65448
72	208234	92597	19281885		1.61912		47	213613	66707	14249431		1.16642		27	202105	89227	18033232		1.5602		27	129626	86302	11187027		1.50905		46	136317	65061	8868922		1.13764		6	155135	81495	12642733		1.425
73	200455	91300	18301537		1.59644		48	223884	63989	14326090		1.11889		28	206303	90163	18600843		1.57656		28	190034	84110	15983882		1.47072		47	247706	95009	23534296		1.6613		7	206903	104826	21688831		1.83295
74	366237	89983	32955028		1.57341		49	185143	57988	10736016		1.01396		29	205816	82643	17009251		1.44507		29	170748	74949	12797305		1.31053		48	266243	81772	21771338		1.42984		8	203773	87825	17896296		1.53568
75	280506	93206	26144884		1.62977		50	240584	56033	13480747		0.979776		30	170973	86037	14709907		1.50442		30	248269	87527	21730216		1.53047		49	141584	51995	7361692		0.909168		9	332518	107212	35649828		1.87468
76	176521	87074	15370370		1.52255		51	298631	70755	21129711		1.2372		31	375589	104123	39107333		1.82066		31	154685	84904	13133422		1.48461		50	181656	70716	12846000		1.23652		10	108053	102711	11098223		1.79597
77	131163	103139	13528017		1.80346		52	249974	66825	16704509		1.16848		32	191084	80602	15401839		1.40938		32	271547	95454	25920250		1.66908		51	185780	71771	13333578		1.25497		11	160627	86884	13955880		1.51923
78	178133	104137	18550180		1.82091		53	198075	58090	11506106		1.01574		33	226339	87170	19729897		1.52423		33	177645	84413	14995493		1.47602		1	213538	71365	15239207		1.24787		12	233406	103211	24090005		1.80472
79	166268	99808	16594882		1.74521		54	154367	62794	9693310		1.098		34	171929	59973	10311133		1.04867		34	265456	81217	21559411		1.42014		2	152942	69716	10662544		1.21903		13	79732	46967	3744778		0.82125
80	186305	86514	16117931		1.51276		55	222179	55355	12298688		0.96792		35	156916	93711	14704697		1.6386		35	143852	74123	10662769		1.29609		3	207428	76542	15876879		1.33839		14	163476	116374	19024339		2.03488
81	136317	94585	12893569		1.65388		56	222085	55557	12338441		0.971452		36	181919	83726	15231391		1.46401		36	298631	104260	31135185		1.82306		4	229076	84326	19317047		1.4745		15	140197	76428	10714930		1.3364
82	362713	94232	34179053		1.64771		57	215637	57420	12381962		1.00403		37	250330	79764	19967313		1.39473		37	222647	84567	18828644		1.47871		5	229338	91889	21073745		1.60674		16	147769	105880	15645835		1.85138
83	134143	94374	12659601		1.65019		58	245307	53569	13140882		0.936691		38	220998	89064	19682908		1.55735		38	146944	82117	12066669		1.43587		6	188441	74292	13999720		1.29905		17	161208	99723	16076172		1.74373
1	31169	73263	2283580		1.28105		59	158865	41211	6547012		0.720603		39	146307	90717	13272476		1.58625		39	163607	85011	13908310		1.48648		7	144395	84354	12180401		1.47499		18	206153	107074	22073717		1.87226
2	92215	79326	7315041		1.38707		60	232431	35860	8334993		0.627037		40	488122	87477	42699357		1.5296		40	216856	83967	18208685		1.46822		8	180663	91260	16487317		1.59574		19	148725	94897	14113620		1.65934
3	70492	69008	4864498		1.20665		61	224915	55080	12388241		0.963112		41	290346	101401	29441294		1.77307		41	152773	84931	12975157		1.48508		9	236760	92933	22002813		1.625		20	230632	98840	22795619		1.72829
4	162820	92182	15009044		1.61187		62	136711	64046	8755715		1.11989		42	217230	73596	15987218		1.28688		42	114051	82424	9400508		1.44124		10	171198	88194	15098654		1.54213		21	123553	67644	8357634		1.1828
5	102636	76579	7859747		1.33904		63	147226	55110	8113564		0.963636		43	174084	72075	12547200		1.26028		1	176165	65757	11584077		1.14981		11	147657	72291	10674202		1.26406		22	158134	66254	10477026		1.1585
6	68843	54666	3763371		0.955873		64	254754	56491	14391372		0.987784		44	201205	86149	17333653		1.50637		2	144864	59446	8611600		1.03945		12	130038	86648	11267584		1.5151		23	128689	78907	10154461		1.37974
7	128820	87482	11269477		1.52968		65	230257	68479	15767757		1.1974		45	229826	97001	22293384		1.69613		3	174928	79167	13848408		1.38429		13	199912	90915	18174910		1.58971		24	129832	51793	6724358		0.905636
8	80651	89564	7223369		1.56609		66	136486	56257	7678316		0.983692		46	196351	77475	15212180		1.3547		4	193408	72209	13965776		1.26262		14	274415	93197	25574743		1.62961		25	129795	69289	8993281		1.21157
9	44833	79187	3550208		1.38464		1	367586	51866	19065254		0.906913		47	146288	69843	10217250		1.22125		5	176708	89062	15737975		1.55731		15	185592	88844	16488741		1.5535		26	89460	71377	6385392		1.24808
10	180326	81983	14783548		1.43353		2	188647	65175	12295127		1.13963		48	183868	64632	11883757		1.13014		6	154723	93660	14491384		1.63771		16	190859	100322	19147311		1.7542		27	178920	67084	12002587		1.17301
11	121135	81581	9882407		1.4265		3	189135	40649	7688156		0.710776		49	214269	84369	18077747		1.47525		7	304010	88265	26833574		1.54337		17	142746	88925	12693695		1.55491		28	89929	67657	6084287		1.18303
12	39004	73067	2849898		1.27763		4	206097	70885	14609202		1.23947		50	189566	76518	14505197		1.33797		8	188029	92080	17313748		1.61008		18	232506	104250	24238805		1.82288		29	189041	76714	14502161		1.3414
13	111202	93252	10369761		1.63058		5	117649	66517	7825691		1.1631		51	199687	72617	14500699		1.26976		9	193258	82469	15937737		1.44203		19	159071	87376	13898958		1.52783		30	134518	79746	10727301		1.39441
14	168386	85662	14424378		1.49786		6	112270	72044	8088429		1.25974		1	162501	64318	10451742		1.12464		10	136055	98823	13445360		1.72799		20	221879	92773	20584386		1.6222		31	149868	55344	8294377		0.967728
15	36699	86035	3157375		1.50438		7	170486	71251	12147339		1.24587		2	168199	61308	10311883		1.07201		11	157141	102201	16059922		1.78706		21	245401	82240	20181864		1.43802		1	193089	87485	16892426		1.52974
16	42565	77947	3317814		1.36296		8	232225	64319	14936434		1.12466		3	187298	63948	11977340		1.11817		12	179913	105669	19011219		1.8477		22	244689	94779	23191376		1.65728		2	130863	74512	9750926		1.30289
17	36905	86428	3189613		1.51125		9	143140	60873	8713393		1.06441		4	209471	75459	15806368		1.31945		13	155754	103325	16093284		1.80671		23	168705	95713	16147226		1.67361		3	96920	64533	6254492		1.1284
18	61402	87322	5361710		1.52689		10	136786	60161	8229151		1.05196		5	184768	59834	11055395		1.04624		14	340577	103278	35174058		1.80589		24	179164	96481	17285802		1.68704		4	263019	100423	26413133		1.75597
19	168161	88676	14911806		1.55056		11	123235	52115	6422334		0.911267		6	259477	64349	16697012		1.12519		15	171873	86943	14943125		1.52026		25	154535	85825	13263011		1.50071		5	226264	104947	23745697		1.83507
20	148894	95475	14215619		1.66945		12	261370	71882	18787784		1.25691		7	214306	63464	13600702		1.10971		16	192921	101375	19557425		1.77261		26	154891	98097	15194374		1.71529		6	199481	103716	20689290		1.81355
21	104567	89707	9380360		1.56859		13	262288	65771	17251034		1.15005		8	154217	41152	6346313		0.719571		17	260770	108469	28285419		1.89666		27	278876	99984	27883233		1.74829		7	271660	86772	23572419		1.51727
22	47026	95838	4506884		1.67579		14	143346	71709	10279176		1.25388		9	137536	40094	5514390		0.701071		18	169230	81596	13808467		1.42676		28	230257	105073	24193803		1.83727		8	186736	84501	15779359		1.47756
23	41178	90050	3708079		1.57459		15	285829	73510	21011425		1.28537		10	339678	68229	23175782		1.19303		19	153242	98542	15100772		1.72307		29	135286	110463	14944175		1.93152		9	167730	86739	14548831		1.51669
24	72516	76663	5559354		1.34051		16	220623	60567	13362386		1.05906		11	218805	66165	14477158		1.15694		20	183493	85232	15639556		1.49034		30	156503	100445	15719925		1.75635		10	219067	94646	20733861		1.65495
25	142671	101710	14511120		1.77847		17	249150	64225	16001725		1.12302		12	255672	59871	15307244		1.04689		21	216406	110423	23896091		1.93082		31	221204	100682	22271155		1.76049		11	174122	73766	12844331		1.28985
26	174928	92419	16166700		1.61601		18	162539	70796	11507099		1.23792		13	343745	63915	21970631		1.1176		22	189772	99174	18820416		1.73413		32	158022	82388	13019034		1.44061		12	147038	92098	13541980		1.6104
27	34356	87285	2998735		1.52624		19	171798	67559	11606512		1.18132		14	297675	64362	19159100		1.12541		23	158959	99794	15863065		1.74497		33	343895	91761	31556170		1.6045		13	247238	103343	25550359		1.80702
28	49725	78791	3917888		1.37772		20	167899	68974	11580740		1.20606		15	196163	62668	12293215		1.09579		24	188385	87058	16400406		1.52227		34	257471	88325	22741115		1.54442		14	252523	110385	27874686		1.93016
29	159802	93058	14870890		1.62718		21	238522	72201	17221570		1.26248		16	182743	58295	10652947		1.01933		25	147376	89371	13171152		1.56271		35	197869	95363	18869279		1.66749		15	243039	109414	26591940		1.91318
30	230744	89579	20669854		1.56635		22	205310	70709	14517286		1.2364		17	255616	53716	13730609		0.939261		26	167655	103972	17431397		1.81802		36	176033	104257	18352761		1.82301		16	118174	85164	10064195		1.48915
31	93452	79658	7444254		1.39288		23	194514	50192	9763090		0.877642		18	223434	58479	13066210		1.02255		27	127789	75740	9678710		1.32437		37	207128	94721	19619295		1.65626		17	258371	79222	20468649		1.38525
32	176296	86035	15167591		1.50438		24	212526	64461	13699533		1.12715		19	186886	68849	12866823		1.20387		28	252711	116040	29324619		2.02904		38	153561	92879	14262551		1.62405		18	145520	75271	10953453		1.31617
33	107116	53228	5701594		0.930728		25	184655	66624	12302380		1.16497		20	247688	49345	12222254		0.862831		29	222891	87543	19512517		1.53075		39	71635	91757	6573065		1.60443		19	114894	104655	12024235		1.82996
34	159127	84420	13433609		1.47614		26	183718	59429	10918253		1.03916		21	266862	51139	13646940		0.894201		30	139916	90705	12691014		1.58604		40	185030	96806	17912078		1.69272		20	144583	70334	10169118		1.22984
35	156185	85923	13419795		1.50242		27	250124	82386	20606747		1.44058		22	71411	85966	6138848		1.50317		31	172004	99000	17028368		1.73108		41	187092	97086	18163908		1.69762		21	170336	65426	11144368		1.14402
36	145426	102562	14915217		1.79337		28	211945	68551	14529001		1.19866		23	197363	65761	12978718		1.14988		32	176802	104626	18498131		1.82946		42	247538	97269	24077841		1.70082		22	134162	103651	13906024		1.81241
37	311245	97553	30362846		1.70578		29	178957	58111	10399468		1.01611		24	169080	57498	9721724		1.00539		33	167299	80818	13520819		1.41316		43	154610	89073	13771581		1.5575		23	122785	101859	12506753		1.78107
38	379450	74135	28130583		1.2963		30	153130	83396	12770353		1.45824		25	173915	48183	8379788		0.842513		34	128426	74032	9507699		1.2945		44	160252	83408	13366284		1.45845		24	188929	103013	19462098		1.80125
39	37842	88681	3355862		1.55065		31	225046	54988	12374746		0.961503		26	218055	58387	12731649		1.02094		35	150431	108907	16383012		1.90431		45	278182	103659	28836198		1.81255		25	141528	55997	7925179		0.979146
40	146157	75674	11060231		1.32321		32	170504	74595	12718829		1.30435		27	302792	57876	17524287		1.012		36	229769	103929	23879784		1.81727		46	195676	93072	18211965		1.62743		26	226133	75679	17113461		1.3233
41	51299	95876	4918366		1.67646		33	273909	68268	18699205		1.19371		28	179951	51113	9197898		0.893746		37	154667	87780	13576598		1.53489		47	174796	96753	16912050		1.69179		27	234080	74013	17325012		1.29417
42	168761	75163	12684567		1.31428		34	329913	72855	24035781		1.27392		29	176371	49872	8795956		0.872046		1	97594	60895	5943041		1.06479		48	195189	79624	15541793		1.39228		28	144733	76673	11097136		1.34068
43	38404	66437	2551473		1.1617		35	202667	68441	13870675		1.19674		30	446138	57573	25685645		1.0067		2	134405	83118	11171489		1.45338		49	170298	97653	16630100		1.70753		29	106366	68816	7319689		1.2033
44	118099	69504	8208403		1.21533		36	203548	68632	13969993		1.20008		31	416955	70277	29302222		1.22884		3	110602	32009	3540255		0.559699		50	179126	70738	12671034		1.2369		30	98138	69538	6824351		1.21592
45	38254	98682	3775010		1.72552		37	260245	39228	10208890		0.685929		32	226396	74821	16939246		1.3083		4	186679	74678	13940904		1.3058		51	199481	85109	16977687		1.48819		31	104473	70929	7410217		1.24024
46	86686	77627	6729137		1.35736		38	323990	63139	20456354		1.10403		33	199818	73162	14619154		1.27929		5	211832	84425	17883907		1.47623		52	152848	83472	12758639		1.45957		32	101324	67953	6885322		1.18821
47	175228	60288	10564050		1.05418		39	65432	51883	3394773		0.90721		34	176614	53815	9504475		0.940992		6	114407	80464	9205657		1.40697		53	205666	76982	15832533		1.34608		33	431949	80798	34900430		1.41281
48	243302	101301	24646594		1.77132		40	229919	78144	17966901		1.3664		35	180044	53795	9685476		0.940643		7	150674	80774	12170505		1.41239		54	188629	91685	17294368		1.60318		34	96826	70666	6842251		1.23564
49	48094	103773	4990882		1.81454		41	62339	37054	2309933		0.647915		36	168293	51286	8630981		0.896771		8	156859	78962	12385861		1.38071		55	462763	71449	33064056		1.24934		35	195264	87284	17043381		1.52622
50	38385	73269	2812468		1.28116		42	130788	48330	6320935		0.845083		37	273965	67055	18370773		1.1725		9	148200	80683	11957211		1.4108		56	393095	80149	31506051		1.40146		36	182668	63697	11635451		1.11379
51	62751	96737	6070342		1.69151		43	234399	76700	17978372		1.34115		38	188104	53604	10083069		0.937303		10	136842	70468	9642948		1.23218		57	206997	96881	20054093		1.69403		37	132662	67678	8978268		1.1834
52	71804	93726	6729887		1.63886		44	153073	67162	10280694		1.17437		39	277208	63057	17479754		1.1026		11	215806	98486	21253958		1.7221		58	177402	107328	19040083		1.8767		38	172472	71715	12368936		1.25399
53	124453	47959	5968643		0.838596		45	148238	62919	9326905		1.10018		40	199650	71348	14244502		1.24757		12	149044	74244	11065666		1.29821		59	394595	86096	33972862		1.50545		39	201430	64972	13087277		1.13608
54	187129	87962	16460346		1.53808		46	154667	67050	10370454		1.17242		41	358158	71211	25504907		1.24517		13	140291	87870	12327383		1.53647		60	186361	64457	12012315		1.12708		1	143177	73071	10462070		1.2777
55	184130	75663	13931870		1.32302		47	173522	73586	12768779		1.2867		42	259308	65298	16932367		1.14178		14	151105	69178	10453185		1.20963		61	145051	68836	9984763		1.20364		2	114950	61386	7056351		1.07338
56	168349	95284	16040992		1.66611		1	149062	63016	9393292		1.10188		43	211064	69691	14709214		1.2186		15	111202	64672	7191656		1.13083		62	144320	68717	9917326		1.20156		3	105523	83680	8830124		1.4632
57	55104	110289	6077390		1.92848		2	343276	77615	26643389		1.35715		44	175396	59405	10419411		1.03874		16	151180	66952	10121886		1.1707		1	152549	61292	9349978		1.07173		4	142746	65339	9326849		1.1425
58	142690	91405	13042613		1.59828		3	262869	63355	16654147		1.10781		1	127977	77871	9965607		1.36163		17	147863	71621	10590102		1.25234		2	136973	61381	8407565		1.07329		5	138248	52026	7192443		0.909711
59	54111	105623	5715370		1.84689		4	390434	64851	25320121		1.13396		2	172735	85473	14764093		1.49455		18	139747	79854	11159325		1.3963		3	426945	63008	26901029		1.10174		6	131407	76098	9999813		1.33063
60	203267	86030	17487082		1.50429		5	305266	74945	22878032		1.31047		3	250705	76106	19080080		1.33077		19	245007	85183	20870478		1.48948		4	116881	77944	9110162		1.3629		7	136280	64478	8787072		1.12744
61	154142	99831	15388176		1.74561		6	163944	66532	10907476		1.16336		4	286991	84258	24181301		1.47331		20	108072	76198	8234868		1.33237		5	30495	60774	1853281		1.06268		8	188348	69369	13065423		1.21296
62	152211	69006	10503473		1.20662		7	196651	73973	14546863		1.29347		5	141584	81090	11481103		1.41791		21	136636	80301	10971989		1.40412		6	109890	63122	6936415		1.10373		9	116225	45969	5342761		0.8038
63	68262	60559	4133843		1.05892		8	260751	82421	21491300		1.44119		6	283187	82709	23422176		1.44622		22	127321	82190	10464544		1.43715		7	248306	73219	18180645		1.28028		10	199650	89780	17924561		1.56987
64	74840	104393	7812815		1.82538		9	195657	76564	14980218		1.33877		7	278763	79838	22255973		1.39602		23	113320	76220	8637203		1.33276		8	150843	90000	13575830		1.57371		11	177739	80877	14374971		1.41419
65	65788	64684	4255410		1.13104		10	277170	74593	20674877		1.30431		8	329632	95351	31430573		1.66728		1	46670	62609	2921945		1.09476		9	128595	84591	10877994		1.47913		12	134031	83967	11254089		1.46822
66	69986	104100	7285521		1.82026		11	304272	86286	26254493		1.50877		9	252373	79281	20008379		1.38628		2	225721	62848	14186155		1.09894		10	108015	78583	8488178		1.37408		13	243658	96902	23610973		1.6944
67	140797	86537	12184112		1.51316		12	181525	75599	13723205		1.3219		10	109159	46186	5041638		0.807594		3	109908	63684	6999410		1.11356		11	185030	66650	12332331		1.16542		14	205441	105796	21734883		1.84992
68	52743	92711	4889839		1.62112		13	173447	77652	13468414		1.3578		11	206266	90403	18647119		1.58076		4	114425	66375	7594966		1.16061		12	166475	69318	11539618		1.21207		15	142896	81629	11664390		1.42734
69	58853	110813	6521653		1.93764		14	188985	65431	12365375		1.14411		12	166756	87889	14655909		1.5368		5	267293	64116	17137696		1.12111		13	142259	82351	11715127		1.43996		16	120836	101359	12247763		1.77233
70	65038	91091	5924373		1.59279		15	137685	72630	10000076		1.26999		13	332331	89062	29598022		1.55731		6	197700	47919	9473568		0.837897		14	147188	58195	8565568		1.01758		17	212826	101223	21542955		1.76995
71	134330	77321	10386554		1.35201		16	219873	74806	16447938		1.30803		14	137404	85120	11695803		1.48838		7	110958	62513	6936303		1.09308		15	201243	70453	14178246		1.23192		18	263375	79542	20949367		1.39085
72	43446	91601	3979702		1.60171		17	190128	70670	13436383		1.23571		15	133206	80855	10770316		1.41381		8	119186	55236	6583317		0.96584		16	216237	71314	15420770		1.24697		19	138154	70871	9791073		1.23923
73	92852	103835	9641374		1.81563		18	261520	84960	22218675		1.48558		16	180457	96415	17398766		1.68588		9	145876	51598	7526929		0.902227		17	202311	58934	11922911		1.0305		20	171629	79090	13574180		1.38294
74	85974	106802	9182172		1.86751		19	178058	74183	13208769		1.29714		17	131763	85311	11240744		1.49172		10	161958	73599	11919912		1.28693		18	127864	71094	9090369		1.24313		21	94877	42912	4071354		0.750346
75	81026	123128	9976534		2.15298		20	246957	78158	19301621		1.36665		18	130563	85711	11190738		1.49872		11	140816	56041	7891498		0.979916		19	178076	65063	11586120		1.13767		22	255016	102827	26222630		1.798
76	98981	98222	9722193		1.71748		21	217080	74520	16176878		1.30303		19	149287	87936	13127706		1.53762		12	212957	58459	12449306		1.0222		20	227108	65590	14895950		1.14689		23	47851	117718	5632864		2.05838
77	99450	115858	11522075		2.02586		22	171067	82807	14165463		1.44794		20	109365	88433	9671493		1.54631		13	211495	56178	11881339		0.982311		21	183606	61184	11233659		1.06984		24	144620	64941	9391830		1.13554
78	175171	88403	15485639		1.54579		23	189210	65363	12367343		1.14292		21	299587	105502	31606907		1.84478		14	178789	52587	9401952		0.91952		22	195320	75178	14683761		1.31454		25	37486	39922	1496490		0.698064
79	63970	97508	6237529		1.70499		24	197382	76955	15189501		1.34561		22	253011	93956	23771825		1.64289		16	156991	61189	9606043		1.06993		23	142259	51291	7296541		0.896859		26	193746	96735	18741883		1.69148
80	106535	104367	11118671		1.82493		25	199462	72996	14559889		1.27639		23	256441	94722	24290516		1.65628		17	99750	62124	6196820		1.08628		24	223097	87474	19515122		1.52954		27	178826	77723	13898826		1.35904
81	167281	91379	15286008		1.59782		26	165500	67441	11161536		1.17925		24	232993	101636	23680435		1.77718		18	170354	48231	8216387		0.843352		25	253086	75517	19112205		1.32047		28	98906	85058	8412776		1.4873
82	95945	50304	4826413		0.8796		27	193446	76124	14725858		1.33108		25	255991	101784	26055743		1.77976		19	160589	64380	10338816		1.12573		26	123647	72435	8956358		1.26658		29	299680	74517	22331282		1.30298
83	197644	94461	18669610		1.65172		28	178676	75570	13502564		1.32139		26	225140	88740	19978840		1.55168		20	175996	59001	10383949		1.03167		27	207428	62966	13060812		1.101		30	102599	45826	4701735		0.801299
84	212638	96662	20554023		1.6902		29	158040	86136	13612903		1.50615		27	223041	99291	22145859		1.73617		21	114332	58503	6688709		1.02297		28	174478	70601	12318312		1.23451		31	110808	75242	8337467		1.31566
85	103049	90533	9329304		1.58303		30	183493	77592	14237642		1.35675		28	131388	80314	10552242		1.40435		22	32481	65889	2140160		1.15211		29	198956	57026	11345573		0.997139		32	145239	74941	10884310		1.3104
86	182350	93801	17104596		1.64018		31	248006	72977	18098814		1.27605		29	170467	90887	15493267		1.58922		23	108259	54474	5897345		0.952515		30	150206	70383	10571997		1.2307		33	201130	87092	17516902		1.52286
87	167524	97353	16309053		1.70228		32	268080	82534	22125822		1.44316		30	144752	83219	12046146		1.45514		24	110864	38431	4260658		0.671993		31	260414	74424	19381073		1.30135		34	128989	71091	9169877		1.24308
88	205029	88325	18109103		1.54442		33	296757	77500	22998492		1.35514		31	441002	82983	36595839		1.45102		25	100256	75819	7601301		1.32575		32	151368	64672	9789255		1.13083		35	128876	70861	9132354		1.23905
89	103892	92574	9617683		1.61872		34	198900	83085	16525665		1.4528		32	155098	106487	16515937		1.862		1	132287	57592	7618657		1.00704		33	116862	67877	7932301		1.18688		36	131369	95460	12540546		1.66918
90	85411	80659	6889202		1.41038		35	211045	83645	17652863		1.46259		33	153579	74016	11367352		1.29422		2	145220	62029	9007807		1.08462		34	205385	60829	12493277		1.06364		37	144021	83884	12081026		1.46677
91	97557	86460	8434761		1.51181		36	180757	81848	14794532		1.43117		34	166343	104534	17388588		1.82785		3	189135	59905	11330129		1.04748		35	194814	61523	11985625		1.07577		38	116487	82108	9564546		1.43572
92	218055	87577	19096536		1.53134		37	270235	98022	26489041		1.71398		35	201805	88349	17829253		1.54484		4	157815	47303	7465190		0.827126		36	171273	54374	9312735		0.950767		39	197400	87928	17356950		1.53748
93	96357	99835	9619838		1.74568		38	283355	86943	24635686		1.52026		36	160083	71603	11462416		1.25203		5	126308	44236	5587338		0.773497		37	119861	54687	6554809		0.95624		40	119036	48489	5771918		0.847864
94	97388	81675	7954155		1.42814		39	173147	75287	13035772		1.31645		37	163232	65353	10667754		1.14274		6	245457	56977	13985325		0.996282		38	147207	49081	7225112		0.858215		41	134968	96469	13020215		1.68683
95	370922	85242	31618040		1.49052		40	198281	81649	16189398		1.42769		38	174403	73563	12829525		1.2863		7	191365	63779	12205011		1.11522		39	182350	76489	13947671		1.33746		42	147338	89767	13226031		1.56964
96	166250	74402	12369348		1.30097		41	187898	82568	15514409		1.44376		39	206603	90050	18604610		1.57459		8	161845	56113	9081560		0.981175		40	40972	98472	4034600		1.72185		43	196295	99971	19623756		1.74806
97	95158	83192	7916351		1.45467		42	128426	82844	10639321		1.44858		40	219573	80728	17725623		1.41158		9	204879	62055	12713843		1.08507		41	144527	45356	6555147		0.793081		44	166081	64006	10630194		1.11919
98	123291	78838	9720056		1.37854		43	138173	61266	8465256		1.07128		41	161395	72671	11728734		1.2707		10	157197	69242	10884647		1.21074		42	188404	65524	12344908		1.14573		45	95102	61535	5852100		1.07598
99	252823	88135	22282569		1.5411		44	127977	81763	10463719		1.42968		42	249299	79615	19848090		1.39212		11	124434	43893	5461798		0.767499		43	193502	64163	12415700		1.12193		46	130638	58765	7677004		1.02755
100	159521	75731	12080651		1.32421		45	108615	79848	8672721		1.3962		43	129251	88988	11501739		1.55602		12	268417	65251	17514597		1.14096		44	112120	58819	6594769		1.02849		47	136936	75864	10388560		1.32653
101	106235	85143	9045162		1.48878		1	242946	58432	14195714		1.02172		44	194608	96074	18696825		1.67992		13	137517	71877	9884263		1.25682		1	96095	58037	5577085		1.01482		48	138454	61736	8547575		1.0795
102	160121	79492	12728350		1.38997		2	154629	44427	6869653		0.776837		45	326445	84958	27734115		1.48555		14	148594	50147	7451489		0.876855		2	123460	72468	8946911		1.26715		49	90884	68092	6188498		1.19064
103	100931	79054	7979008		1.38231		3	238522	47033	11218402		0.822404		46	162670	77668	12634167		1.35808		15	168011	41857	7032397		0.731899		3	103967	79612	8276964		1.39207		50	134612	57876	7790717		1.012
1	132306	51422	6803415		0.899149		4	147507	48015	7082535		0.839575		47	372534	81607	30401362		1.42695		16	128145	45763	5864283		0.800198		4	126102	92581	11674736		1.61884		51	97145	67138	6522084		1.17395
2	198637	39030	7752744		0.682466		5	228776	69348	15865183		1.2126		48	136111	71837	9777841		1.25612		17	144677	44234	6399674		0.773462		5	143158	78576	11248785		1.37396		52	100050	78496	7853487		1.37256
3	271604	57091	15506013		0.998276		6	163344	52344	8550105		0.915271		1	198225	86418	17130292		1.51108		18	179670	53844	9674192		0.941499		6	249168	64319	16026372		1.12466
4	160346	53614	8596812		0.937478		7	270348	70420	19037815		1.23134		2	195320	76234	14890083		1.333		19	157497	47633	7502057		0.832896		7	200324	88453	17719288		1.54666
5	151218	49731	7520238		0.869581		8	155304	54329	8437423		0.94998		3	165931	83501	13855437		1.46007		20	221991	55411	12300806		0.9689		8	132475	78926	10455753		1.38008
6	257471	58718	15118184		1.02672		9	194889	53703	10466156		0.939034		4	170598	70547	12035237		1.23356		21	150149	44657	6705240		0.780858		9	158453	68552	10862306		1.19868
7	190578	46560	8873364		0.814134		10	142202	79474	11301471		1.38966		5	161826	66834	10815580		1.16864		22	216537	59092	12795600		1.03326		10	198825	74197	14752266		1.29739
8	311920	47981	14966310		0.838981		11	155660	42981	6690452		0.751552		6	172135	87321	15030992		1.52687		23	221879	54956	12193671		0.960944		11	153767	79972	12297020		1.39837
9	155941	42381	6608939		0.741061		12	373434	73539	27461817		1.28588		7	133824	75554	10111034		1.32111		24	194420	46078	8958494		0.805706		12	146345	64780	9480260		1.13272
10	132287	57091	7552438		0.998276		13	166362	75748	12601517		1.32451		8	133768	55464	7419307		0.969826		25	232768	52692	12265063		0.921356		13	127377	93446	11902856		1.63397
11	190391	55357	10539497		0.967955		14	129514	41241	5341224		0.721127		9	160083	81919	13113873		1.43241		26	121435	54051	6563750		0.945119		14	251342	92161	23164011		1.6115
12	152399	48213	7347560		0.843038		15	251867	83094	20928675		1.45296		10	168349	82685	13919987		1.4458		27	127152	50593	6433018		0.884654		15	161601	68516	11072264		1.19805
13	244726	51523	12609108		0.900915		16	152230	69541	10586223		1.21597		11	175752	73363	12893756		1.2828		28	90116	40629	3661335		0.710426		16	282962	113342	32071581		1.98186
14	193989	56947	11047055		0.995758		17	265681	66251	17601527		1.15844		12	323034	80555	26022156		1.40856		29	105635	40207	4247238		0.703047		17	105504	103267	10895087		1.80569
15	164994	52554	8671165		0.918943		18	151199	67394	10189885		1.17843		13	126533	74336	9405981		1.29982		30	206716	79671	16469267		1.3931		18	145726	66947	9755874		1.17061
16	151799	53554	8129439		0.936429		19	143964	63985	9211542		1.11882		14	251980	92140	23217522		1.61113		31	96601	29185	2819272		0.51032		19	210989	92836	19587413		1.6233
17	150206	82312	12363801		1.43928		20	159915	73560	11763390		1.28625		15	170167	75545	12855240		1.32096		1	151724	60097	9118184		1.05084		20	185011	102630	18987790		1.79456
18	126964	57819	7340981		1.01101		21	134143	50364	6756033		0.880649		16	192471	94379	18165182		1.65028		2	197513	64849	12808514		1.13393		21	204841	94881	19435464		1.65906
19	148556	56125	8337766		0.981384		22	156260	77759	12150637		1.35967		17	177402	77461	13741630		1.35446		3	234230	62112	14548418		1.08607		22	56510	60247	3404557		1.05346
20	137760	36127	4976881		0.631706		23	195151	40620	7927090		0.710269		18	217774	83980	18288548		1.46845		4	211120	59236	12505816		1.03578		23	130826	89921	11764009		1.57233
21	122766	65939	8095121		1.15299		24	186961	45471	8501298		0.795092		19	144470	51406	7426598		0.898869		5	165481	67919	11239357		1.18761		24	120536	79782	9616595		1.39504
22	117537	62696	7369058		1.09628		25	29670	99293	2946030		1.73621		20	188741	79718	15046099		1.39392		6	183118	65791	12047514		1.1504		25	134724	96440	12992775		1.68632
23	119861	65705	7875454		1.1489		26	344851	50640	17463354		0.885475		21	190222	69753	13268596		1.21968		7	164244	60738	9975878		1.06205		26	185667	74826	13892660		1.30838
24	135586	60577	8213407		1.05923		27	128670	38558	4961287		0.674213		22	210089	87772	18440028		1.53475		8	274509	49533	13597272		0.866119		27	148350	92443	13713890		1.61643
25	112364	48760	5478872		0.852602		28	248044	77306	19175294		1.35175		23	172135	61028	10505047		1.06712		9	238785	59024	14093996		1.03208		28	219161	84925	18612238		1.48497
26	45995	69491	3196248		1.2151		29	170823	66680	11390519		1.16595		24	124378	93152	11586007		1.62883		10	200718	74345	14922340		1.29997		29	295988	85184	25213436		1.4895
27	165444	62493	10339097		1.09273		30	177870	65220	11600683		1.14042		25	202423	88438	17901938		1.5464		11	219048	80622	17660079		1.40973		30	126346	91428	11551558		1.59868
28	137386	64347	8840301		1.12515		31	186380	60049	11191844		1.05		26	128501	31319	4024497		0.547634		12	228420	71954	16435680		1.25817		31	170111	82158	13975991		1.43659
29	123160	58725	7232534		1.02685		32	153786	68687	10563000		1.20104		27	165181	78687	12997611		1.3759		13	184430	75017	13835363		1.31172		32	179520	72278	12975363		1.26383
30	181506	57594	10453617		1.00707		33	128839	59185	7625292		1.03489		28	195507	84423	16505310		1.47619		14	239516	76260	18265569		1.33346		33	190878	80393	15345330		1.40573
31	161658	53451	8640727		0.934628		1	192265	67457	12969590		1.17953		29	207315	85517	17728922		1.49532		15	240265	69310	16652760		1.21193		34	213650	95659	20437611		1.67266
32	59771	62267	3721780		1.08878		2	327101	78766	25764384		1.37728		30	149025	73492	10952084		1.28506		16	169623	64278	10903034		1.12395		35	267817	73627	19718670		1.28742
33	118886	55554	6604647		0.9714		3	235130	83315	19589775		1.45682		31	190747	93615	17856824		1.63692		17	202892	60991	12374540		1.06647		36	254847	93634	23862372		1.63726
34	101718	60939	6198600		1.06556		4	211570	69708	14748105		1.21889		32	274059	77619	21272214		1.35722		18	202067	69887	14121886		1.22202		37	168293	81900	13783220		1.43208
35	217643	60737	13218871		1.06203		5	191047	69580	13292924		1.21665		33	228982	75114	17199660		1.31342		19	217212	66712	14490690		1.16651		38	204991	75987	15576748		1.32869
36	209527	57733	12096695		1.0095		6	164600	83359	13720994		1.45759		34	222666	92358	20565044		1.61494		20	212976	74380	15841211		1.30059		39	213707	89167	19055546		1.55915
37	192827	62272	12007704		1.08887		7	165875	56998	9454469		0.996649		35	156447	63505	9935150		1.11043		21	189866	61162	11612585		1.06946		40	184955	85392	15793735		1.49314
38	190222	57521	10941776		1.00579		8	155248	76258	11838868		1.33342		36	252223	106665	26903522		1.86511		22	133768	63263	8462557		1.1062		41	175527	68366	12000057		1.19543
1	78364	72171	5655599		1.26196		9	172079	70858	12193221		1.239		37	193521	95795	18538391		1.67504		23	172060	75064	12915461		1.31255		42	189903	72853	13834969		1.27388
2	225027	82697	18609071		1.44601		10	234118	81482	19076463		1.42477		38	177889	87701	15601095		1.53351		24	168255	55499	9337945		0.970438		43	147488	81002	11946790		1.41638
3	269354	72847	19621694		1.27378		11	176090	72816	12822121		1.27324		39	320523	92342	29597797		1.61466		25	164357	55889	9185677		0.977258		44	53905	42725	2303054		0.747076
4	46089	64100	2954314		1.12083		12	205816	67845	13963565		1.18632		40	207484	92544	19201459		1.6182		26	192621	62368	12013289		1.09055		45	217080	93302	20253930		1.63145
5	69011	66008	4555315		1.1542		13	166924	77523	12940483		1.35554		41	179238	92334	16549843		1.61452		27	217062	64650	14032932		1.13045		46	177289	85923	15233172		1.50242
6	174403	78051	13612397		1.36478		14	251399	79486	19982758		1.38987		42	138416	108763	15054552		1.9018		1	130432	56306	7344055		0.984549		47	64626	32416	2094877		0.566816
7	186811	80679	15071758		1.41073		15	184449	75848	13990104		1.32625		43	198881	91184	18134800		1.59442		2	77539	29876	2316549		0.522402		48	275183	84918	23368084		1.48485
8	220154	81089	17852007		1.4179		16	227370	71989	16368112		1.25878		44	276983	92079	25504289		1.61006		3	87529	48628	4256422		0.850294		49	134837	77995	10516518		1.3638
9	312838	82220	25721557		1.43767		17	191721	79138	15172389		1.38378		45	168199	78767	13248560		1.3773		4	81438	46536	3789780		0.813714		50	149344	83475	12466474		1.45962
10	178845	83705	14970190		1.46364		18	209864	63326	13289794		1.1073		46	261988	73035	19134228		1.27707		5	109684	44925	4927493		0.785545		51	166043	91568	15204289		1.60113
11	212338	69569	14772190		1.21646		19	275427	78513	21624599		1.37285		47	255578	68609	17535008		1.19968		6	142484	51090	7279467		0.893344		52	235505	77175	18175191		1.34946
12	340709	76757	26151725		1.34215		20	266337	58722	15639837		1.02679		48	165013	94050	15519414		1.64453		7	132981	57401	7633202		1.0037		53	162089	62176	10078027		1.08719
13	350661	76975	26992289		1.34596		21	207465	70774	14683180		1.23753		49	180026	73867	13298022		1.29162		8	40035	43293	1733232		0.757008		54	111914	70230	7859728		1.22802
14	269073	62234	16745594		1.0882		22	234024	68032	15921206		1.18959		50	202761	78899	15997714		1.3796		9	100218	51062	5117340		0.892854		55	217174	86302	18742464		1.50905
15	134949	85169	11493436		1.48924		23	197213	75366	14863093		1.31783		51	145520	30140	4385992		0.527019		10	117593	56871	6687603		0.994429		56	175284	85210	14935872		1.48996
16	127695	80925	10333699		1.41503		24	134518	68814	9256713		1.20326		52	271754	97837	26587667		1.71075		11	113282	41669	4720365		0.728611		57	146401	75507	11054252		1.32029
17	289822	87500	25359331		1.53		25	154610	57506	8891039		1.00553		53	213426	83908	17908217		1.46719		12	86499	42321	3660716		0.740012		58	217624	67946	14786772		1.18808
18	196201	78863	15472950		1.37897		26	180850	80501	14558690		1.40762		54	136074	69449	9450177		1.21436		13	171273	47029	8054823		0.822335		59	170148	69343	11798571		1.21251
19	143346	75362	10802760		1.31776		27	184749	78580	14517530		1.37403		55	89629	79570	7131735		1.39134		14	77858	54866	4271754		0.95937		60	106104	72757	7719756		1.27221
20	196557	82077	16132813		1.43517		28	281743	69380	19547416		1.21316		1	118793	51178	6079527		0.894883		15	92627	36544	3385008		0.638997		61	234905	84235	19787306		1.47291
21	276121	59389	16398494		1.03846		29	227820	75551	17211974		1.32106		2	295763	96411	28514851		1.68581		16	47513	56417	2680574		0.98649		62	185574	71980	13357531		1.25862
22	150824	80225	12099844		1.40279		30	224053	80478	18031395		1.40721		3	150206	79980	12013514		1.39851		17	61271	55734	3414846		0.974547		63	119823	97262	11654213		1.70069
23	112664	78070	8795675		1.36511		31	175921	35941	6322697		0.628453		4	169492	77671	13164704		1.35813		18	104548	57417	6002849		1.00398		64	125146	82911	10375965		1.44976
24	278632	84560	23561267		1.47859		32	132569	69383	9198047		1.21321		5	178151	80374	14318668		1.40539		19	111164	57550	6397538		1.0063		65	98925	106934	10578482		1.86981
25	244483	90195	22051076		1.57712		33	272466	59804	16294564		1.04571		6	135455	71761	9720338		1.25479		20	132269	58206	7698877		1.01777		1	271903	84610	23005652		1.47946
26	227202	86978	19761497		1.52087		34	161095	68736	11073032		1.2019		7	368954	66034	24363408		1.15465		21	101137	53487	5409486		0.935257		2	434761	60715	26396489		1.06164
27	220417	75414	16622584		1.31867		35	226621	56530	12810950		0.988466		8	150993	79820	12052181		1.39571		22	100968	59846	6042509		1.04645		3	127508	66521	8481956		1.16317
28	271360	70204	19050485		1.22757		36	233930	66062	15453814		1.15514		9	206210	56260	11601395		0.983745		23	90566	49070	4444076		0.858023		4	180625	63986	11557424		1.11884
29	134199	78480	10531906		1.37228		37	239759	79889	19154190		1.39691		10	79657	64300	5121989		1.12433		24	135193	57502	7773848		1.00546		5	212695	82919	17636520		1.4499
30	96132	64265	6177964		1.12372		38	275258	77935	21452333		1.36275		11	231869	66889	15509499		1.1696		25	154404	56195	8676713		0.982608		6	122935	84839	10429701		1.48347
31	84418	80285	6777531		1.40384		39	326033	52484	17111437		0.917719		12	121923	60174	7336539		1.05218		26	134705	50588	6814436		0.884566		7	186192	71098	13237895		1.2432
32	186061	57933	10779125		1.013		40	296813	71147	21117322		1.24405		13	114744	51354	5892622		0.89796		27	149231	54198	8088055		0.947689		8	196145	84087	16493146		1.47032
33	217586	60350	13131417		1.05526		41	182875	64346	11767270		1.12513		14	114163	60294	6883354		1.05428		28	135661	58069	7877684		1.01538		9	147488	43518	6418361		0.760942
34	196988	55687	10969609		0.973726		42	174778	52765	9222113		0.922632		15	145258	99800	14496669		1.74507		29	233368	43734	10206116		0.764719		10	191159	67394	12882942		1.17843
35	175115	82287	14409758		1.43884		43	233274	67748	15803894		1.18462		16	150787	86700	13073239		1.51601		30	126084	58152	7331984		1.01683		11	163776	51282	8398775		0.896701
36	224034	86385	19353089		1.5105		44	76921	28974	2228739		0.50663		17	121417	73533	8928075		1.28578		31	113676	44695	5080717		0.781523		12	151255	68101	10300637		1.19079
37	146326	54793	8017581		0.958093		45	201899	47060	9501270		0.822877		18	138960	94248	13096667		1.64799		32	212938	62995	13413966		1.10151		13	362713	73494	26657315		1.28509
38	216162	78933	17062349		1.3802		46	173203	69929	12111858		1.22276		19	147675	87188	12875557		1.52454		33	134480	59928	8059153		1.04788		14	145239	63882	9278098		1.11702
39	214719	82454	17704444		1.44177		47	358083	79012	28292860		1.38158		20	86142	61761	5320270		1.07993		34	123366	64913	8008079		1.13505		15	204841	64003	13110462		1.11914
40	235411	75374	17743842		1.31797		48	280338	55563	15576505		0.971557		21	269823	96494	26036213		1.68726		35	111858	29527	3302820		0.5163		16	240753	52044	12529619		0.910025
41	169830	78307	13298828		1.36925		49	182500	44116	8051206		0.771399		22	144377	80441	11613784		1.40657		36	169530	65151	11045049		1.13921		17	168086	85444	14362020		1.49405
42	161039	71078	11446279		1.24285		50	250649	53599	13434508		0.937215		23	232262	107827	25044132		1.88543		37	121267	53896	6535748		0.942409		18	157253	86585	13615734		1.514
43	235523	80133	18873215		1.40118		51	218130	64343	14035106		1.12508		24	169323	89668	15182978		1.56791		38	143158	49650	7107838		0.868165		19	188966	82031	15501083		1.43437
44	214213	81356	17427555		1.42257		52	228626	57860	13228336		1.01172		25	213126	67133	14307872		1.17387		39	147844	47699	7052021		0.83405		20	164000	63838	10469529		1.11625
1	175040	77452	13557274		1.3543		53	304704	44928	13689599		0.785597		26	126365	98781	12482406		1.72725		40	139447	58237	8121005		1.01831		21	179463	83685	15018359		1.46329
2	136936	80757	11058544		1.41209		54	191703	55365	10613531		0.968095		27	106460	74902	7974079		1.30971		41	100593	29614	2978942		0.517821		22	136636	46722	6383968		0.816966
3	156185	102699	16039961		1.79576		1	260020	76169	19805543		1.33187		28	107865	101316	10928506		1.77158		42	83856	24078	2019118		0.42102		23	166849	73749	12305004		1.28955
4	164038	85159	13969262		1.48906		2	245176	61738	15136627		1.07953		29	133487	86577	11556937		1.51386		43	113338	48826	5533827		0.853756		24	141903	98563	13986412		1.72344
5	118961	50454	6002100		0.882223		3	181956	39941	7267434		0.698396		1	141584	85918	12164563		1.50234		44	101324	47093	4771627		0.823454		25	135924	70916	9639181		1.24002
6	156635	78006	12218393		1.36399		4	223003	69938	15596410		1.22291		2	201955	72679	14677969		1.27084		1	133056	62773	8352311		1.09763		26	116131	51709	6005061		0.904168
7	157291	82159	12922808		1.43661		5	188591	59199	11164460		1.03514		3	143514	104824	15043700		1.83292		2	194177	66067	12828681		1.15523		27	154723	68406	10583899		1.19613
8	97857	74987	7337944		1.3112		6	346575	67637	23441481		1.18268		4	305509	85585	26147171		1.49651		3	129232	88580	11447366		1.54888		28	157797	82695	13049060		1.44598
9	245607	89131	21891255		1.55852		7	212245	71779	15234709		1.25511		5	160139	104369	16713619		1.82496		4	47138	79969	3769594		1.39831		29	253329	70402	17834932		1.23103
10	173503	72565	12590234		1.26885		8	241128	70925	17101990		1.24017		6	244745	89406	21881621		1.56333		5	247163	74681	18458378		1.30585		30	188835	44756	8451442		0.78259
11	269636	87137	23495180		1.52365		9	369310	80030	29556057		1.39938		7	180457	98397	17756343		1.72054		6	193652	75264	14574977		1.31604		31	74447	47392	3528204		0.828682
12	169211	83611	14147826		1.462		10	195901	77759	15233097		1.35967		8	171160	106211	18179071		1.85717		7	143946	74965	10790858		1.31081		32	190634	78799	15021771		1.37785
13	57841	60369	3491767		1.05559		11	295594	75996	22463963		1.32884		9	285436	101603	29001023		1.7766		8	119955	66120	7931420		1.15615		33	148725	57661	8575595		1.00824
14	210951	89487	18877507		1.56474		12	232487	63960	14869859		1.11838		10	232562	92008	21397529		1.60882		9	139578	68762	9597665		1.20235		34	55591	53351	2965879		0.932879
15	175677	68521	12037674		1.19814		13	249993	77248	19311349		1.35073		11	265268	113309	30057224		1.98129		10	167430	78993	13225881		1.38125		35	361645	74669	27003478		1.30564
16	202611	91055	18448650		1.59216		14	333886	88067	29404371		1.53991		12	167955	94949	15947165		1.66025		11	215506	74522	16059959		1.30307		36	246319	47210	11628760		0.825499
17	164844	89148	14695550		1.55881		15	211570	78586	16626483		1.37413		13	207184	75567	15656218		1.32134		12	206210	73199	15094325		1.27994		37	192940	70654	13632040		1.23543
18	155098	76824	11915264		1.34332		16	265268	73377	19464516		1.28305		14	177327	101164	17939068		1.76892		13	124322	68572	8524952		1.19903		38	150618	63350	9541661		1.10772
19	152192	90032	13702176		1.57427		17	177889	74662	13281472		1.30552		15	118961	88779	10561313		1.55236		14	176858	67805	11991829		1.18562		39	190878	84043	16041854		1.46955
20	147844	84137	12439091		1.47119		18	363406	68611	24933548		1.19971		16	154273	104079	16056529		1.81989		15	170148	82906	14106236		1.44967		40	128614	81304	10456822		1.42166
21	198919	92051	18310702		1.60958		19	277339	66161	18349069		1.15687		17	139485	71664	9996102		1.25309		16	309352	75915	23484571		1.32743		1	185948	77800	14466830		1.36039
22	100500	42218	4242908		0.738211		20	193015	82466	15917138		1.44197		18	160889	101645	16353530		1.77733		17	158471	94442	14966423		1.65138		2	181300	87167	15803481		1.52418
23	225908	81697	18455960		1.42853		21	225290	78756	17742998		1.3771		19	166887	71988	12013870		1.25876		18	168180	74145	12469661		1.29648		3	168255	55585	9352489		0.971942
24	194551	93426	18176166		1.63362		22	286186	72958	20879606		1.27572		20	294133	111007	32650718		1.94103		19	191028	94671	18084831		1.65539		4	170935	76683	13107876		1.34086
25	202161	85020	17187814		1.48663		23	165875	51286	8507071		0.896771		21	107922	42885	4628206		0.749874		20	173841	85016	14779219		1.48656		5	215300	81432	17532215		1.42389
26	116937	97146	11359968		1.69866		24	207765	63107	13111530		1.10347		22	151030	98027	14805103		1.71407		21	189809	77026	14620316		1.34685		6	211607	78424	16595145		1.3713
27	114838	104861	12042060		1.83357		25	308921	74657	23063174		1.30543		23	144864	104392	15122645		1.82537		22	125746	88828	11169839		1.55322		7	176652	70447	12444583		1.23181
28	214962	86103	18508815		1.50557		26	219517	69144	15178349		1.20903		24	130582	102876	13433721		1.79886		23	209808	84397	17707255		1.47574		8	233162	81516	19006420		1.42536
29	168518	57400	9672918		1.00368		27	179107	65169	11672225		1.13952		25	150000	80029	12004330		1.39936		24	36905	64549	2382149		1.12868		9	220117	93167	20507653		1.62909
30	171591	73097	12542739		1.27815		28	270217	76352	20631450		1.33507		26	155604	104116	16200831		1.82054		25	35593	89374	3181085		1.56277		10	179107	62522	11198235		1.09324
1	187748	77315	14515806		1.35191		29	211664	62977	13329923		1.1012		27	212976	98140	20901348		1.71605		26	43915	81609	3583814		1.42699		11	211270	72586	15335321		1.26922
2	162239	73848	11981070		1.29128		30	305959	77505	23713478		1.35523		28	205647	101711	20916511		1.77849		27	165687	86690	14363445		1.51583		12	196519	78884	15502320		1.37934
3	132943	77478	10300206		1.35476		31	332780	77016	25629342		1.34668		29	143458	103872	14901347		1.81627		28	159184	84896	13514053		1.48447		13	189585	88587	16794700		1.549
4	144545	102359	14795562		1.78982		32	298387	77082	23000198		1.34783		1	229582	73618	16901273		1.28726		29	164975	57151	9428510		0.999325		14	213763	90561	19358619		1.58352
5	145839	112029	16338086		1.9589		33	263019	58226	15314535		1.01812		2	155510	73378	11410948		1.28306		30	133450	71160	9496247		1.24428		15	240790	74139	17852007		1.29637
6	197906	116588	23073464		2.03862		34	272110	69632	18947493		1.21756		3	284986	81699	23283010		1.42856		31	87960	81595	7177149		1.42674		16	179520	84001	15079836		1.46882
7	294226	97066	28559421		1.69727		35	279682	81317	22742745		1.42188		4	237098	98115	23262955		1.71561		32	107097	76140	8154330		1.33136		17	258277	78302	20223529		1.36916
8	498112	112525	56050103		1.96758		36	186398	53400	9953649		0.933736		5	143327	68825	9864527		1.20345		33	182687	67739	12375084		1.18446		18	280300	67465	18910569		1.17967
9	183943	65245	12001331		1.14085		37	257321	62844	16171236		1.09887		6	244989	94894	23247979		1.65929		34	206285	72218	14897355		1.26278		19	191009	69888	13349247		1.22204
10	153223	133054	20387023		2.32654		38	342283	64638	22124492		1.13024		7	146438	103631	15175519		1.81206									20	212357	77809	16523378		1.36054
11	191346	124637	23848896		2.17936		1	231494	112202	25974080		1.96193		8	249262	92938	23165829		1.62509									21	183999	86710	15954568		1.51618
12	186679	117419	21919632		2.05315		2	274640	105765	29047337		1.84937		9	259871	92594	24062509		1.61907									22	191890	59657	11447666		1.04314
13	136411	67077	9150047		1.17289		3	242814	117065	28425128		2.04696		10	113357	105504	11959610		1.84481									23	234680	80330	18851904		1.40463
14	185292	109399	20270780		1.91292		4	274959	105748	29076276		1.84908		11	256890	101139	25981727		1.76849									24	257490	78689	20261671		1.37593
15	134199	118858	15950595		2.07831		5	249899	97590	24387586		1.70643		12	360576	98106	35374682		1.71545									25	157890	70408	11116816		1.23113
16	150543	109765	16524334		1.91932		6	228776	92158	21083548		1.61145		13	234643	98349	23076782		1.7197									26	188685	73415	13852250		1.28371
17	182518	101227	18475752		1.77002		7	264594	100769	26662788		1.76202		14	287704	111182	31987388		1.94409									27	217455	45255	9840967		0.791315
1	253535	84490	21421183		1.47737		8	254510	113427	28868248		1.98335		15	173953	91390	15897533		1.59802									28	169979	74459	12656565		1.30197
2	166250	77006	12802197		1.3465		9	207409	113952	23634589		1.99253		16	312519	104026	32510034		1.81897									29	148481	69936	10384155		1.22288
3	236292	96249	22742802		1.68298		10	255391	108879	27806650		1.90382		17	249618	112305	28033383		1.96373									30	202517	54245	10985540		0.948511
4	149362	76189	11379835		1.33222		11	196763	110610	21763915		1.93409		18	219442	88345	19386714		1.54477									31	156597	63622	9962946		1.11247
5	333155	97267	32404905		1.70078		12	205572	91557	18821559		1.60094		19	234905	87897	20647381		1.53694									32	139691	56642	7912359		0.990424
6	208740	112638	23512104		1.96955		13	195957	119227	23363436		2.08477		20	81850	61774	5056220		1.08016									33	146607	35669	5229348		0.623697
7	173278	113951	19745304		1.99251		14	275802	105055	28974483		1.83696		21	184412	94519	17430366		1.65273									34	238072	56122	13361055		0.981332
8	194420	112304	21834183		1.96371		15	304516	109453	33330205		1.91386		22	311751	99916	31148905		1.7471									35	271172	62119	16844950		1.08619
9	159202	111627	17771225		1.95188		16	180307	104766	18890102		1.83191		23	245795	103597	25463467		1.81147									36	230557	47389	10925751		0.828629
10	190128	110046	20922883		1.92423		17	183962	64565	11877572		1.12896		24	195770	86842	17001097		1.51849									37	261332	47537	12423009		0.831217
11	239066	114664	27412317		2.00498		18	198338	97370	19312042		1.70258		25	218674	79811	17452577		1.39555									38	267236	58679	15681109		1.02604
12	199650	106733	21309287		1.8663		19	209171	102320	21402421		1.78914		26	233705	83859	19598284		1.46633									39	200118	64451	12897730		1.12697
13	149793	98141	14700798		1.71606		20	165894	108807	18050344		1.90257		27	300486	91546	27508319		1.60074									1	115475	88914	10267406		1.55472
14	92759	48571	4505403		0.849297		21	207634	110001	22839946		1.92344		1	173766	85799	14908901		1.50025									2	274040	66581	18245814		1.16421
15	187579	105477	19785282		1.84434		22	179595	118273	21241269		2.06809		2	183362	89275	16369649		1.56103									3	162389	65702	10669329		1.14884
16	163626	99632	16302380		1.74213		23	199031	96422	19191019		1.68601		3	174122	90939	15834407		1.59013									4	137648	82820	11400002		1.44816
17	197813	89276	17659967		1.56105		24	204317	108346	22136937		1.8945		4	148613	97412	14476689		1.70332									5	155510	80351	12495320		1.40499
18	135605	101845	13810716		1.78083		1	277489	76624	21262299		1.33982		5	194102	92866	18025454		1.62383									6	132025	98852	13050991		1.7285
19	210820	98243	20711520		1.71785		2	424433	83990	35648216		1.46862		6	211851	91977	19485508		1.60828									7	132025	99601	13149822		1.74159
20	231700	110240	25542693		1.92762		3	223359	71172	15896915		1.24449		7	234530	103744	24331039		1.81404									8	143158	79970	11448340		1.39833
21	55835	52448	2928468		0.917089		4	170129	68885	11719307		1.2045		8	252561	112844	28500025		1.97316									9	245082	105263	25798159		1.8406
22	188066	94910	17849458		1.65957		5	338010	66855	22597694		1.16901		10	182800	106947	19549815		1.87004									10	151555	85935	13023851		1.50263
23	138435	91586	12678700		1.60144		6	297019	81868	24316269		1.43152		11	110883	122674	13602501		2.14504									11	152905	104702	16009429		1.83079
24	162820	112143	18259047		1.9609		7	176746	89804	15872512		1.57028		12	145689	109046	15886737		1.90674									12	164432	86747	14263957		1.51683
25	119805	72713	8711406		1.27144		8	143496	79086	11348534		1.38287		13	157066	106603	16743588		1.86403									13	122541	82713	10135699		1.44629
26	42640	71576	3052021		1.25156		9	208477	51513	10739296		0.90074		14	167524	117734	19723337		2.05866									14	111295	93358	10390340		1.63243
27	157328	76900	12098457		1.34465		10	207878	79470	16519986		1.38959		15	118343	97945	11591049		1.71264									15	174534	98723	17230473		1.72624
28	101943	82289	8388728		1.43888		11	245120	90475	22177178		1.58202		16	173447	121357	21049004		2.12201									16	168892	95403	16112852		1.66819
1	44308	111346	4933529		1.94696		12	152061	98268	14942788		1.71828		17	246975	118910	29367747		2.07922									17	118568	62076	7360249		1.08544
2	117687	76568	9011087		1.33884		13	255616	92616	23674043		1.61945		18	123816	127932	15840049		2.23698									18	110321	70959	7828297		1.24077
3	112551	110100	12391934		1.92517		14	228026	87178	19878978		1.52437		19	108953	87491	9532384		1.52984									19	197719	82788	16368674		1.44761
4	115156	120210	13843010		2.10195		15	184280	81154	14955046		1.41903		20	202011	119763	24193559		2.09414									20	210221	93880	19735501		1.64156
5	121398	103190	12527070		1.80435		16	192715	74067	14273722		1.29511		21	177196	131189	23246161		2.29393									21	232843	75572	17596410		1.32143
6	112776	99217	11189276		1.73488		17	167862	93142	15635020		1.62865		22	142352	115925	16502255		2.02703									22	170598	99535	16980443		1.74044
7	104473	113674	11875848		1.98767		18	216762	69259	15012662		1.21104		23	141940	121202	17203465		2.1193									23	146326	81362	11905330		1.42267
8	132831	91233	12118606		1.59527		19	239197	79092	18918516		1.38298		24	134499	112141	15082835		1.96086									1	128202	74851	9596016		1.30882
9	151611	117131	17758442		2.04812		1	223734	72058	16121830		1.25998		25	237023	108320	25674437		1.89405									2	164075	62038	10178845		1.08478
10	292577	124013	36283376		2.16845		2	264388	80025	21157732		1.39929		26	104304	97227	10141153		1.70008									3	129195	86702	11201421		1.51604
11	231494	120068	27794917		2.09947		3	145333	69572	10111071		1.21651		27	111764	109686	12258953		1.91794									4	205741	95677	19684727		1.67298
12	148144	100231	14848567		1.75261		4	185255	85875	15908798		1.50158		28	129195	85566	11054627		1.49618									5	167037	90341	15090276		1.57967
13	140609	111634	15696759		1.952		5	292408	79938	23374550		1.39777		29	47813	74595	3566627		1.30435									6	178001	91914	16360802		1.60718
14	333380	116851	38955947		2.04322		6	139841	92482	12932723		1.61711		30	103386	94650	9785450		1.65502									7	222272	99565	22130639		1.74096
15	139279	106001	14763681		1.8535		7	138154	108139	14939827		1.89089		31	94296	90058	8492096		1.57473									8	179876	62274	11201496		1.0889
16	167562	109380	18327927		1.91258		8	134668	86826	11692617		1.51821																9	142090	76150	10820115		1.33154
17	199050	102519	20406329		1.79262		9	160196	95053	15227118		1.66207																10	185068	78418	14512601		1.37119
18	149981	95910	14384587		1.67705		10	444938	84696	37684296		1.48097																11	170411	88351	15055995		1.54488
19	193895	121159	23492200		2.11855		11	133300	96496	12862887		1.6873																12	167937	72868	12237136		1.27415
20	143964	87893	12653416		1.53687		12	253835	104947	26639135		1.83507																13	180119	97396	17542955		1.70304
21	311376	107403	33442794		1.87802		13	125540	82313	10333587		1.4393																14	175377	84422	14805684		1.47618
22	168742	79513	13417284		1.39034		14	145389	95552	13892229		1.67079																15	139803	82081	11475143		1.43524
23	224147	107954	24197458		1.88765		15	178695	89355	15967294		1.56243																16	194345	86082	16729625		1.5052
24	218036	109354	23843142		1.91213		16	178151	89946	16023954		1.57277																17	226771	92529	20982823		1.61793
25	168649	92217	15552326		1.61248		17	195020	109857	21424388		1.92093																18	179182	82021	14696787		1.43419
26	173616	104750	18186306		1.83163		18	120311	76535	9207925		1.33827																19	137760	65746	9057157		1.14961
27	129457	111192	14394595		1.94427		19	185049	103444	19142232		1.80879																20	192415	71680	13792254		1.25337
28	61758	111127	6862943		1.94313		20	184468	108950	20097839		1.90507																21	128876	75318	9706730		1.31699
29	60502	88086	5329360		1.54024																							22	90378	70307	6354204		1.22937
30	167299	106121	17753944		1.8556																							23	158078	71749	11341937		1.25458
31	175377	109866	19267997		1.92108																							24	196726	72032	14170599		1.25953
32	175546	113036	19843085		1.97651																							25	113620	67454	7664146		1.17948
33	159371	110198	17562335		1.92689																							26	163907	69670	11419345		1.21823
34	219161	124322	27246555		2.17386																							27	102280	71752	7338769		1.25463
35	143983	102212	14716786		1.78725																							28	118924	71609	8516068		1.25213
36	128633	119022	15310149		2.08118																							29	110939	72942	8092178		1.27544
37	213819	115888	24779144		2.02638																							1	147282	64423	9488300		1.12648
38	199931	95855	19164423		1.67609																							2	170710	66167	11295323		1.15698
39	117331	38885	4562438		0.679931																							3	178020	62739	11168846		1.09703
40	77652	116607	9054758		2.03895																							4	112026	59540	6670097		1.0411
41	147151	85504	12582024		1.4951																							5	180044	62659	11281360		1.09564
42	169099	68416	11569026		1.1963																							6	195845	59678	11687631		1.04351
43	82000	96805	7938036		1.6927																							7	140928	64399	9075675		1.12606
44	306222	92846	28431557		1.62348																							8	124584	65323	8138229		1.14222
1	285305	101076	28837529		1.76738																							9	99769	44926	4482180		0.785562
2	336791	112955	38042324		1.9751																							10	303823	54498	16557846		0.952935
3	160214	119589	19159906		2.0911																							11	146907	55271	8119674		0.966452
4	278801	104448	29120116		1.82635																							12	100087	61348	6140141		1.07271
5	134181	130360	17491731		2.27943																							13	147563	68231	10068412		1.19307
6	157553	118293	18637466		2.06843																							14	245251	65058	15955561		1.13758
7	194102	135948	26387717		2.37714																							15	165725	55737	9236939		0.9746
8	168274	141434	23799640		2.47307																							16	96057	72710	6984322		1.27138
9	171010	103879	17764309		1.8164																							17	96882	44766	4337035		0.782764
10	214888	82220	17668064		1.43767																							18	105166	51580	5424480		0.901912
11	121716	121783	14823058		2.12946																							19	88579	48899	4331469		0.855033
12	157328	116556	18337580		2.03806																							20	129851	57007	7402420		0.996807
13	391333	135762	53128045		2.37389																							21	216930	67747	14696412		1.1846
14	215806	124991	26973752		2.18555																							22	217811	67107	14616586		1.17341
15	193783	111063	21522057		1.94201																							23	81588	40418	3297610		0.706737
16	295613	129552	38297321		2.26531																							24	189472	59402	11254989		1.03868
17	172060	133248	22926688		2.32993																							25	197063	55815	10999110		0.975964
18	141322	129454	18294583		2.26359																							26	193689	73063	14151462		1.27756
19	146944	112480	16528364		1.96679																							27	118230	68124	8054280		1.1912
20	170748	118878	20298220		2.07866																							28	52668	63269	3332209		1.1063
21	192002	139637	26810595		2.44165																							29	66800	60644	4051018		1.0604
22	194945	109561	21358431		1.91575																							30	147619	67198	9919743		1.175
23	142259	120202	17099741		2.10181																							31	86592	60761	5261455		1.06245
24	230875	139250	32149364		2.43488																							32	133450	59871	7989729		1.04689
25	195357	95959	18746269		1.67791																							33	106966	65092	6962618		1.13818
26	215637	104117	22451574		1.82056																							34	160496	62555	10039810		1.09382
27	190953	98822	18870309		1.72797																							35	128052	59165	7576129		1.03454
28	238110	112337	26748556		1.96429
29	147788	90667	13399515		1.58538
30	169979	81165	13796453		1.41923
31	212526	133334	28337018		2.33144
32	122766	142951	17549590		2.4996
33	140534	124952	17560086		2.18487
34	153355	116248	17827173		2.03268
35	137442	129199	17757374		2.25913
36	116731	144516	16869522		2.52696
1	159.84	60124	9610.22		1.05131
2	150.131	36119	5422.59		0.631566
3	167.955	50486	8479.37		0.882783
4	273.365	53457	14613.2		0.934733
5	223.134	51258	11437.3		0.896281
6	121.998	33477	4084.12		0.585368
7	204.56	50414	10312.7		0.881524
8	209.058	57757	12074.7		1.00992
9	240.415	49961	12011.5		0.873603
10	168.086	61396	10319.8		1.07355
11	375.008	54651	20494.7		0.95561
12	33.943	49636	1684.8		0.86792
13	214.494	54379	11663.9		0.950854
14	169.867	49966	8487.5		0.87369
15	199.106	63264	12596.3		1.10621
16	22.96	54445	1250.06		0.952008
17	117.012	53622	6274.38		0.937618
18	111.483	57828	6446.87		1.01116
19	137.404	48829	6709.36		0.853809
20	122.354	46716	5715.9		0.816861
21	265.475	56255	14934.2		0.983657
22	183.962	59061	10864.9		1.03272
23	140.965	56125	7911.66		0.981384
24	174.815	48909	8549.95		0.855208
25	164.113	54177	8891.19		0.947322
26	146.888	60889	8943.82		1.06469
27	122.991	46167	5678.13		0.807262
28	187.86	49324	9266.03		0.862464
29	151.03	54805	8277.17		0.958303
30	207.409	60621	12573.3		1.06
31	148.969	49336	7349.49		0.862674
32	196.37	54646	10730.9		0.955523
33	251.043	56218	14113.1		0.983011
34	99.356	49134	4881.8		0.859142
35	232.487	55783	12968.8		0.975404
36	122.091	52952	6464.99		0.925902
37	187.148	57221	10708.7		1.00055
38	250.968	61284	15380.3		1.07159
39	178.283	63427	11307.8		1.10906
40	175.79	56537	9938.66		0.988588
41	207.465	54376	11281.1		0.950802
42	162.126	66921	10849.7		1.17016
43	13.645	55978	763.811		0.978814
44	135.249	57446	7769.48		1.00448
45	134.068	61409	8232.96		1.07378
46	190.016	63259	12020.1		1.10613
47	87.642	59379	5204.08		1.03828
48	137.798	58393	8046.41		1.02104
49	198.244	51173	10144.8		0.894795
50	174.646	64811	11319		1.13327
51	219.105	60634	13285.1		1.06023
52	193.371	57518	11122.3		1.00574
53	137.198	54684	7502.56		0.956187
54	163.457	51337	8391.47		0.897663
55	44.102	68887	3038.06		1.20454
56	219.33	54891	12039.2		0.959807
57	69.949	71106	4973.73		1.24334
58	24.816	68987	1711.96		1.20629
59	18.312	63288	1158.91		1.10663
60	122.841	65574	8055.14		1.14661
61	94.727	68726	6510.2		1.20172
62	14.207	65836	935.346		1.15119
63	270.873	63658	17243.2		1.1131
64	146.551	48306	7079.33		0.844664
65	248.85	5597	13928.2		0.0978674
66	185.555	633	11745.5		0.0110684
67	135.867	52186	7090.37		0.912508
68	10.309	4616	475.845		0.0807139
69	178.339	58783	10483.3		1.02786
70	153.298	56207	8616.36		0.982818
71	31.732	58331	1850.96		1.01996
72	224.559	55276	12412.7		0.966539
73	46.201	59038	2727.64		1.03232
74	190.54	52811	10062.7		0.923437
75	208.815	56627	11824.5		0.990162
76	19.53	63576	1241.64		1.11167
77	24.478	6595	1614.35		0.115318
78	41.384	64527	2670.41		1.1283
79	25.116	55024	1381.95		0.962133
80	168.03	47185	7928.59		0.825062
81	13.495	50311	678.943		0.879723
82	30.813	5624	1732.95		0.0983395
83	173.709	65987	11462.5		1.15383
84	38.967	56876	2216.28		0.994516
85	19.399	6441	1249.48		0.112625
86	118.436	62698	7425.7		1.09632
87	197.513	57142	11286.4		0.999167
88	184.074	57881	10654.3		1.01209
89	14.076	55955	787.615		0.978412
90	176.633	66909	11818.4		1.16995
91	204.748	53909	11037.8		0.942636
92	195.545	59547	11644.2		1.04122
93	214.119	56899	12183.1		0.994918
94	129.907	56793	7377.79		0.993065
95	148.538	50837	7551.2		0.88892
96	152.642	47875	7307.81		0.837127
97	171.648	54267	9314.72		0.948896
98	217.736	57862	12598.8		1.01176
99	95.57	57513	5496.53		1.00565
100	150.731	50762	7651.4		0.887609
101	203.192	52672	10702.4		0.921006
102	166.643	55841	9305.44		0.976418
103	124.434	58516	7281.44		1.02319
104	182.65	59504	10868.3		1.04047
105	212.451	5567	11827.2		0.0973428
106	125.146	51568	6453.5		0.901702
107	143.702	57182	8217.16		0.999867
108	19.005	55644	1057.53		0.972974
109	142.559	49042	6991.35		0.857533
110	14.188	56432	800.679		0.986752
111	33.906	53372	1809.63		0.933246
112	136.823	58558	8012.07		1.02393
113	156.128	62083	9692.86		1.08556
114	152.642	51965	7932.08		0.908644
115	10.196	50926	519.254		0.890476
116	95.045	53656	5099.8		0.938212
117	16.344	54946	898.029		0.960769
118	30.157	56712	1710.27		0.991648
119	24.047	58859	1415.39		1.02919
1	24.085	49585	1194.24		0.867028
2	76.996	48992	3772.18		0.856659
3	98.55	61759	6086.35		1.0799
4	182.219	59793	10895.5		1.04552
5	143.796	5822	8371.8		0.101802
6	107.884	69967	7548.35		1.22342
7	153.748	67911	10441.3		1.18747
8	146.082	68624	10024.8		1.19994
9	122.635	7149	8767.15		0.125005
10	252.392	62642	15810.4		1.09534
11	144.358	57847	8350.72		1.01149
12	189.079	6054	11446.9		0.105858
13	182.35	66799	12180.8		1.16803
14	200.98	59855	12029.6		1.04661
15	200.455	6583	13195.9		0.115108
16	90.003	66991	6029.41		1.17138
17	112.645	72442	8160.23		1.2667
18	207.203	61365	12714.9		1.07301
19	24.328	62336	1516.53		1.08999
20	133.412	61413	8193.2		1.07385
21	65.675	49031	3220.13		0.857341
22	194.327	7003	13608.7		0.122452
23	120.03	66267	7953.97		1.15872
24	80.051	60317	4828.47		1.05468
25	136.805	46865	6411.28		0.819467
26	188.254	7249	13646.5		0.126754
27	117.424	6643	7800.56		0.116157
28	113.507	64059	7271.16		1.12012
29	80.782	65379	5281.47		1.1432
30	113.132	61164	6919.64		1.06949
31	103.255	70635	7293.35		1.2351
32	105.354	57976	6107.96		1.01375
33	90.435	64106	5797.43		1.12094
34	115.344	6853	7904.54		0.119829
35	131.2	43757	5740.88		0.765121
36	146.064	43565	6363.24		0.761764
37	388.241	57536	22337.7		1.00606
38	138.51	50449	6987.75		0.882136
39	135.268	64966	8787.78		1.13598
40	146.813	50129	7359.57		0.87654
41	154.273	61536	9493.4		1.076
42	167.637	61034	10231.5		1.06722
43	135.23	69829	9442.98		1.22101
44	129.682	66178	8582.12		1.15717
45	201.055	71118	14298.7		1.24355
46	192.19	45496	8743.85		0.795529
47	171.329	68109	11669.1		1.19093
48	207.859	67879	14109.3		1.18691
49	186.173	6235	11607.9		0.109023
50	222.778	66663	14851		1.16565
51	95.364	72215	6886.71		1.26273
52	218.036	69783	15215.3		1.2202
53	237.998	60321	14356.2		1.05475
54	197.194	64276	12674.8		1.12391
55	114.838	41537	4770		0.726303
56	246.357	658	16210.2		0.0115056
57	137.236	64798	8892.54		1.13304
58	158.396	61774	9784.76		1.08016
59	178.695	65469	11699		1.14477
60	137.798	59996	8267.29		1.04907
61	153.804	66406	10213.5		1.16115
62	142.315	66935	9525.88		1.1704
63	157.815	54974	8675.74		0.961258
64	129.139	59382	7668.57		1.03834
65	238.616	6399	15269.1		0.111891
66	113.601	6445	7321.58		0.112695
67	127.714	64034	8178.02		1.11968
68	146.907	54872	8061.01		0.959475
69	151.387	44441	6727.77		0.777082
70	177.589	55753	9901.21		0.97488
71	148.969	48664	7249.44		0.850924
72	142.484	51393	7322.63		0.898642
73	152.755	47549	7263.27		0.831427
1	62.489	41345	2583.62		0.722946
2	168.086	57937	9738.35		1.01307
3	20.392	41525	846.786		0.726093
4	162.351	50756	8240.27		0.887504
5	10.177	49611	504.915		0.867483
6	10.121	40702	411.951		0.711703
7	166.4	51117	8505.85		0.893816
8	195.845	47951	9391.04		0.838456
9	149.044	49764	7417		0.870158
10	282.587	48219	13626		0.843142
11	141.528	53628	7589.89		0.937723
12	126.308	53621	6772.79		0.9376
13	178.47	5117	9132.32		0.0894743
14	166.362	54519	9069.98		0.953302
15	137.798	44799	6173.17		0.783341
16	131.407	56064	7367.16		0.980318
17	154.367	52118	8045.21		0.911319
18	137.592	43236	5948.91		0.756011
19	142.709	545	7777.67		0.0095297
20	141.828	53324	7562.86		0.932407
21	117.574	52531	6176.28		0.918541
22	121.548	55839	6787.15		0.976383
23	164.15	58	9520.67		0.00101417
24	142.615	55907	7973.1		0.977572
25	138.192	54052	7469.48		0.945137
26	125.24	63457	7947.43		1.10959
27	137.142	59151	8112.06		1.0343
28	111.614	55983	6248.44		0.978901
29	108.728	60595	6588.3		1.05955
30	180.457	54539	9842.02		0.953652
31	121.342	61895	7510.4		1.08228
32	132.55	42757	5667.43		0.747636
33	120.386	57791	6957.22		1.01052
34	115.419	64961	7497.77		1.13589
35	118.005	62432	7367.31		1.09167
36	239.216	60519	14477.1		1.05822
37	139.803	48518	6783.04		0.848371
38	260.32	49991	13013.8		0.874127
39	155.829	57507	8961.25		1.00555
40	123.028	47552	5850.26		0.83148
41	104.042	62072	6458.13		1.08537
42	118.305	5759	6813.2		0.1007
43	67.381	63378	4270.44		1.10821
44	169.136	63266	10700.5		1.10625
45	112.195	63179	7088.35		1.10473
46	49.313	60468	2981.85		1.05732
47	32.669	59243	1935.39		1.0359
48	111.502	70905	7906.04		1.23982
49	88.485	6019	5325.95		0.105246
50	187.729	51954	9753.21		0.908452
51	207.559	58895	12224.1		1.02982
52	311.845	64271	20042.5		1.12382
53	123.272	60807	7495.76		1.06325
54	136.655	52622	7191.04		0.920132
55	86.686	58192	5044.41		1.01753
56	198.731	60928	12108.2		1.06537
57	122.091	47248	5768.52		0.826164
58	115.569	61796	7141.71		1.08055
59	103.986	68985	7173.49		1.20625
60	119.73	48625	5821.85		0.850242
61	203.248	57836	11755		1.0113
62	117.274	51491	6038.57		0.900356
63	136.673	68449	9355.19		1.19688
64	131.744	58323	7683.69		1.01982
65	97.801	48891	4781.58		0.854893
66	109.721	63046	6917.52		1.1024
67	131.538	57523	7566.38		1.00583
68	99.993	4777	4776.71		0.0835291
69	119.599	58556	7003.2		1.02389
70	102.992	54226	5584.86		0.948179
71	156.56	65746	10293.2		1.14961
72	119.167	5672	6759.2		0.0991788
73	118.83	4245	5044.32		0.0742268
74	207.39	61126	12677		1.06883
75	142.952	65415	9351.29		1.14383
76	96.826	48513	4697.31		0.848283
77	187.317	45896	8597.17		0.802523
78	130.563	47609	6215.96		0.832476
79	109.14	65047	7099.27		1.13739
80	164.488	54996	9046.19		0.961643
81	176.652	42494	7506.67		0.743037
82	118.849	63651	7564.86		1.11298
83	177.72	57629	10241.8		1.00768
84	55.854	50684	2830.87		0.886245
85	119.617	61415	7346.28		1.07388
86	61.795	45491	2811.12		0.795442
87	83.875	49389	4142.5		0.863601
88	198.056	44515	8816.48		0.778375
89	58.253	5369	3127.59		0.0938807
90	103.067	59063	6087.45		1.03276
91	146.944	56812	8348.26		0.993397
92	20.88	58511	1221.68		1.02311
93	217.512	42586	9262.97		0.744646
94	176.839	58329	10314.8		1.01992
95	180.813	50511	9132.99		0.88322
96	214.944	61659	13253.3		1.07815
97	118.736	62035	7365.76		1.08472
98	19.286	67707	1305.82		1.1839
99	116.712	50663	5913		0.885878
100	131.35	54435	7150.07		0.951834
101	91.372	47562	4345.83		0.831654
102	103.273	31959	3300.53		0.558825
103	193.277	61238	11836		1.07079
104	157.59	60071	9466.6		1.05038
105	150.955	47608	7186.71		0.832459
106	187.56	57199	10728.3		1.00016
107	229.338	68538	15718.4		1.19843
108	99.487	55029	5474.67		0.96222
109	132.419	67566	8947.04		1.18144
110	113.844	32371	3685.21		0.566029
111	128.745	47804	6154.48		0.835886
112	202.105	62114	12553.4		1.08611
113	203.942	5876	11983.6		0.102746
114	212.245	55185	11712.8		0.964948
115	17.75	62297	1105.74		1.08931
116	143.271	44499	6375.42		0.778096
117	142.446	38401	5470.04		0.671468
118	97.126	65169	6329.58		1.13952
119	112.72	61435	6924.96		1.07423
120	189.809	61654	11702.5		1.07806
121	267.911	67977	18211.8		1.18862
122	180.194	57252	10316.5		1.00109
123	56.922	62369	3550.19		1.09057
124	233.78	67913	15876.7		1.18751
125	52.311	61095	3195.99		1.06829
126	18.199	59599	1084.67		1.04213
127	105.298	57473	6051.75		1.00496
128	15.8	57675	911.28		1.00849
129	20.692	53526	1107.58		0.935939
130	142.259	54647	7774		0.955541
131	32.65	51735	1689.15		0.904622
132	218.898	68264	14942.8		1.19364
133	187.841	58995	11081.7		1.03157
134	203.623	56949	11596.1		0.995793
135	97.032	63776	6188.35		1.11517
136	62.376	3621	2258.67		0.0633157
137	182.144	54511	9928.76		0.953162
138	158.659	5224	8288.3		0.0913452
139	139.072	59873	8326.61		1.04692
140	11.358	55337	628.525		0.967606
141	89.385	52976	4735.28		0.926322
142	116.056	5422	6292.54		0.0948074
143	15.144	66588	1008.42		1.16434
144	198.038	55441	10979.5		0.969424
145	125.053	55064	6885.94		0.962832
146	204.541	55237	11298.2		0.965857
147	33.475	4895	1638.58		0.0855925
148	207.297	57712	11963.5		1.00913
149	38.292	49827	1907.97		0.871259
150	184.074	53782	9899.91		0.940415
151	210.67	52068	10969.2		0.910445
152	160.102	57721	9241.29		1.00929
153	41.497	50048	2076.85		0.875124
154	15.988	49334	788.739		0.862639
155	229.713	62741	14412.5		1.09707
156	139.26	57606	8022.25		1.00728
157	159.783	47764	7631.97		0.835186
158	14.807	4767	705.839		0.0833543
159	224.69	46831	10522.6		0.818872
160	160.289	52565	8425.67		0.919135
161	180.251	57773	10413.6		1.0102
162	127.808	51334	6560.9		0.89761
163	146.626	58656	8600.47		1.02564
164	218.018	48858	10652		0.854316
165	148.088	50652	7501.01		0.885685
166	160.758	43208	6946.1		0.755522
167	194.083	5106	9909.94		0.0892819
168	152.324	54517	8304.25		0.953267
169	151.93	51083	7761.01		0.893222
170	80.013	57205	4577.15		1.00027
171	208.14	52848	10999.8		0.924084
172	62.751	45947	2883.24		0.803415
173	161.114	4317	6955.35		0.0754857
174	247.894	60081	14893.6		1.05056
175	178.976	49112	8789.81		0.858757
176	75.684	61152	4628.24		1.06928
177	19.493	41375	806.508		0.72347
178	392.552	45163	17728.9		0.789706
179	47.101	44399	2091.22		0.776347
180	47.495	28446	1351.05		0.497398
181	167.337	42882	7175.74		0.749821
182	166.493	47651	7933.54		0.833211
183	145.258	45221	6568.68		0.79072
184	195.282	56684	11069.4		0.991159
185	187.748	52176	9795.87		0.912333
186	184.88	43327	8010.23		0.757602
187	162.857	51723	8423.44		0.904412
188	235.111	45081	10599.1		0.788272
189	154.011	51084	7867.47		0.893239
190	162.089	4453	7217.84		0.0778638
1	90.022	60197	5419.1		1.05259
2	133.056	58185	7741.91		1.0174
3	143.702	48795	7012.01		0.853214
4	126.496	55748	7051.93		0.974792
5	81.869	5609	4592.07		0.0980772
6	59.078	6218	3673.42		0.108726
7	146.082	54315	7934.46		0.949735
8	14.188	54782	777.269		0.957901
9	138.96	55886	7765.86		0.977205
10	136.373	5121	6983.69		0.0895442
11	127.414	57095	7274.67		0.998345
12	17.712	55666	985.952		0.973358
13	195.92	50099	9815.42		0.876016
14	95.814	56101	5375.28		0.980965
15	337.035	60689	20454.2		1.06119
16	163.401	45299	7401.9		0.792084
17	34.131	58822	2007.63		1.02854
18	15.613	56743	885.921		0.992191
19	46.539	44933	2091.13		0.785685
20	84.662	57429	4862.06		1.00419
21	76.527	54515	4171.87		0.953232
22	14.263	61883	882.66		1.08207
23	67.118	46443	3117.17		0.812088
24	13.364	63387	847.086		1.10837
25	23.297	57175	1332.02		0.999744
26	153.692	52995	8144.96		0.926654
27	155.922	41836	6523.17		0.731531
28	152.474	51254	7814.91		0.896212
29	12.576	57423	722.183		1.00408
30	12.876	54624	703.365		0.955138
31	172.097	55957	9630.01		0.978447
32	139.935	59441	8317.81		1.03937
33	34.412	64707	2226.7		1.13145
34	175.396	48985	8591.71		0.856537
35	26.203	61373	1608.12		1.07315
36	206.641	50983	10535.2		0.891473
37	170.842	50412	8612.44		0.881489
38	10.196	56814	579.287		0.993432
39	251.249	63938	16064.3		1.118
40	198.038	64576	12788.5		1.12916
41	131.088	63168	8280.58		1.10454
42	13.401	60509	810.893		1.05804
43	48.319	40834	1973.05		0.714011
44	106.628	63279	6747.35		1.10648
45	148.912	50798	7564.51		0.888238
46	171.573	65379	11217.2		1.1432
47	191.609	58834	11273.1		1.02875
48	118.849	63961	7601.68		1.1184
49	10.833	51433	557.189		0.899341
50	162.239	58219	9445.36		1.018
51	157.028	57211	8983.7		1.00037
52	153.579	53198	8170.15		0.930204
53	37.898	49054	1859.05		0.857743
54	33.512	53745	1801.12		0.939768
55	37.036	5514	2042.17		0.0964161
56	12.258	54761	671.259		0.957534
57	179.894	46061	8286.19		0.805408
58	136.655	55981	7650.05		0.978866
59	20.748	51433	1067.15		0.899341
60	184.543	53294	9834.97		0.931882
61	118.868	57335	6815.3		1.00254
62	103.78	59352	6159.56		1.03781
63	158.396	6269	9929.83		0.109618
64	284.649	58599	16680		1.02464
65	117.181	6721	7875.77		0.117521
66	142.071	65369	9287.04		1.14302
67	100.574	63672	6403.74		1.11335
68	144.189	68274	9844.32		1.19382
69	130.001	58836	7648.76		1.02879
70	12.951	51583	668.072		0.901964
71	165.8	50997	8455.23		0.891718
72	30.907	57443	1775.38		1.00443
73	155.96	70016	10919.7		1.22428
74	159.596	5586	8915.09		0.0976751
75	21.461	50226	1077.89		0.878236
76	113.057	58096	6568.14		1.01585
77	76.865	52854	4062.58		0.924189
78	280.413	51132	14338.1		0.894078
79	16.381	5476	897.036		0.0957516
80	113.451	46408	5265.05		0.811476
81	53.886	66859	3602.74		1.16908
82	55.404	56736	3143.43		0.992068
83	250.237	68551	17153.9		1.19866
84	120.011	61422	7371.33		1.07401
85	85.336	56781	4845.46		0.992855
86	56.829	68099	3869.98		1.19076
87	160.758	72359	11632.3		1.26525
88	29.426	56168	1652.83		0.982136
89	151.049	60801	9183.93		1.06315
90	84.587	51085	4321.14		0.893256
91	42.621	59767	2547.37		1.04507
92	115.044	57781	6647.36		1.01034
93	144.452	52587	7596.28		0.91952
94	124.322	63358	7876.77		1.10786
95	190.934	6819	13019.7		0.119235
96	220.735	59523	13138.9		1.0408
97	12.089	53316	644.55		0.932267
98	109.871	63116	6934.63		1.10363
99	78.327	60729	4756.69		1.06189
100	25.79	38091	982.372		0.666047
101	227.97	68316	15574		1.19455
102	50.737	5782	2933.64		0.101102
103	111.22	55291	6149.49		0.966801
104	122.916	52055	6398.42		0.910218
105	120.592	70382	8487.49		1.23068
106	120.442	59493	7165.45		1.04028
107	150.843	60818	9174		1.06344
108	183.456	64638	11858.3		1.13024
109	206.978	5456	11292.6		0.0954019
110	204.991	50827	10419.1		0.888745
111	55.76	55231	3079.7		0.965752
112	157.253	50494	7940.3		0.882922
113	174.609	49699	8677.95		0.869021
114	205.085	54926	11264.5		0.960419
115	226.096	65424	14792		1.14398
116	135.455	56839	7699.16		0.993869
117	13.232	56887	752.753		0.994708
118	20.449	55584	1136.61		0.971925
119	221.448	72797	16120.8		1.27291
120	150.918	59283	8946.84		1.0366
121	27.552	53548	1475.35		0.936324
122	196.501	63966	12569.3		1.11849
123	144.995	61136	8864.39		1.06901
124	202.573	57784	11705.5		1.01039
125	53.08	55051	2922.09		0.962605
126	355.741	60507	21524.9		1.05801
127	149.512	63451	9486.69		1.10948
128	268.136	60331	16177		1.05493
129	211.045	62369	13162.6		1.09057
130	199.837	58836	11757.6		1.02879
131	193.221	56574	10931.2		0.989235
132	252.505	66241	16726.1		1.15827
133	149.044	47846	7131.14		0.83662
134	182.762	46173	8438.64		0.807367
135	135.83	60909	8273.29		1.06504
136	196.444	61424	12066.3		1.07404
137	166.737	60345	10061.8		1.05517
138	177.046	67212	11899.6		1.17525
139	163.326	58752	9595.64		1.02732
140	178.47	67777	12096.2		1.18513
141	173.972	64116	11154.4		1.12111
142	222.778	63111	14059.8		1.10354
143	171.591	59053	10132.9		1.03258
144	137.498	62662	8615.93		1.09569
145	192.34	4555	8761.09		0.0796473
146	235.58	62154	14642.2		1.08681
147	150.712	61568	9279.07		1.07656
148	205.741	62092	12774.8		1.08572
149	136.223	65508	8923.73		1.14545
150	206.547	69006	14253		1.20662
151	152.324	64592	9838.89		1.12944
152	188.666	66654	12575.3		1.16549
153	228.364	62894	14362.8		1.09974
154	137.517	59282	8152.25		1.03659
155	141.64	67269	9528.05		1.17624
156	152.061	53102	8074.77		0.928525
157	207.24	56571	11723.9		0.989183
158	197.438	61416	12125.8		1.0739
159	66.237	56027	3711.12		0.979671
160	142.334	52312	7445.7		0.914711
161	50.062	51665	2586.49		0.903398
162	58.665	49371	2896.36		0.863286
163	236.329	73169	17292		1.27941
164	387.941	72286	28042.7		1.26397
165	86.93	53792	4676.11		0.94059
166	145.595	50787	7394.38		0.888046
167	142.165	39921	5675.37		0.698046
168	197.756	50248	9936.82		0.878621
169	176.858	55248	9771.09		0.966049
170	205.629	59606	12256.7		1.04225
171	260.714	51825	13511.6		0.906196
172	76.49	52871	4044.07		0.924486
173	242.796	5659	13739.9		0.0989515
174	169.192	64889	10978.7		1.13463
175	244.633	70713	17298.8		1.23647
176	188.123	49539	9319.37		0.866224
177	45.714	4975	2274.26		0.0869913
178	285.061	59342	16916.1		1.03764
179	155.023	49677	7701.03		0.868637
180	174.422	54945	9583.57		0.960751
181	152.099	62781	9548.93		1.09777
182	204.41	58242	11905.3		1.0184
183	174.796	61184	10694.8		1.06984
184	177.158	65158	11543.3		1.13933
185	139.878	44866	6275.8		0.784513
186	172.847	62935	10878.2		1.10046
187	178.058	5002	8906.41		0.0874634
188	172.435	48918	8435.25		0.855365
189	241.465	56585	13663.2		0.989428
190	130.826	58542	7658.75		1.02365
191	175.134	3535	6191.05		0.0618119
192	225.946	56395	12742.2		0.986105
193	251.38	43774	11004		0.765419
194	137.348	55152	7574.97		0.964371
195	145.37	53757	7814.69		0.939978
196	227.183	51355	11667		0.897978
197	263.525	52406	13810.3		0.916355
198	154.273	48584	7495.14		0.849525
199	178.826	44565	7969.43		0.77925
200	217.755	52983	11537.4		0.926444
201	202.573	49174	9961.37		0.859841
202	229.976	45597	10486.1		0.797295
203	225.421	50779	11446.7		0.887906
204	158.528	45522	7216.49		0.795984
205	177.664	45822	8140.93		0.801229
1	73.041	50163	3664		0.877135
2	163.738	51084	8364.34		0.893239
3	263.825	50082	13212.9		0.875718
4	176.746	53034	9373.46		0.927336
5	188.854	52118	9842.75		0.911319
6	240.771	56908	13701.9		0.995076
7	231.231	59223	13694.2		1.03556
8	231.831	55562	12881		0.97154
9	76.883	38773	2980.99		0.677973
10	76.771	39094	3001.3		0.683586
11	249.693	48495	12108.7		0.847969
12	131.8	483	6366.01		0.00844559
13	217.137	51109	11097.6		0.893676
14	145.276	46722	6787.65		0.816966
15	186.398	54245	10111.1		0.948511
16	155.435	55337	8601.25		0.967606
17	196.763	52659	10361.4		0.920779
18	236.254	52602	12427.5		0.919782
19	151.968	53584	8143.1		0.936953
20	193.164	59614	11515.3		1.04239
21	147.451	54266	8001.54		0.948878
22	166.268	57247	9518.42		1.001
23	192.134	54501	10471.5		0.952988
24	144.714	43956	6361.12		0.768601
25	180.738	40132	7253.3		0.701736
26	154.348	50152	7740.82		0.876942
27	128.764	53078	6834.49		0.928105
28	167.862	52903	8880.45		0.925045
29	159.896	58156	9298.96		1.0169
30	199.987	52716	10542.4		0.921776
31	212.095	55448	11760.3		0.969547
32	149.419	62031	9268.54		1.08465
33	112.401	52122	5858.55		0.911389
34	67.568	55447	3746.43		0.969529
35	196.876	56933	11208.7		0.995513
36	152.717	55505	8476.63		0.970543
37	186.529	56135	10470.7		0.981559
38	199.949	48305	9658.5		0.844646
39	185.255	58849	10902		1.02902
40	184.187	56212	10353.5		0.982906
41	126.908	58538	7428.98		1.02358
42	107.641	58361	6282.06		1.02048
43	187.692	57727	10835		1.0094
44	202.892	51145	10376.8		0.894306
45	155.491	53851	8373.3		0.941622
46	70.267	42178	2963.74		0.737511
47	191.384	51191	9797.2		0.89511
48	224.653	49558	11133.3		0.866556
49	37.223	53818	2003.3		0.941045
50	274.396	63742	17490.6		1.11457
51	103.161	58042	5987.7		1.0149
52	180.813	54061	9774.97		0.945294
53	82.019	40535	3324.67		0.708782
54	43.371	4619	2003.3		0.0807664
55	143.571	62823	9019.52		1.0985
56	46.332	48021	2224.95		0.83968
57	186.061	60654	11285.4		1.06058
58	199.387	58978	11759.4		1.03127
59	107.416	46671	5013.2		0.816075
60	41.853	4833	2022.73		0.0845083
61	227.239	59244	13462.6		1.03592
62	203.136	4909	9972.02		0.0858373
63	219.123	53944	11820.4		0.943248
64	223.209	45801	10223.2		0.800862
65	159.652	54159	8646.56		0.947007
66	151.03	58124	8778.45		1.01634
67	230.725	55307	12760.7		0.967081
68	217.118	63506	13788.3		1.11045
69	161.32	56621	9134.1		0.990057
70	252.636	47431	11982.8		0.829364
71	254.36	62245	15832.6		1.0884
72	179.089	60116	10766.2		1.05117
73	205.31	51788	10632.7		0.905549
74	172.735	58178	10049.3		1.01728
75	240.115	62658	15045.3		1.09562
76	135.005	4507	6084.74		0.078808
77	220.717	65522	14461.8		1.1457
78	178.826	57255	10238.6		1.00114
79	164.956	51844	8552.02		0.906528
80	143.852	50289	7234.16		0.879338
81	273.534	67548	18476.8		1.18112
82	265.081	51049	13532		0.892627
83	189.66	59369	11259.9		1.03811
84	243.527	60058	14625.8		1.05016
85	203.436	62764	12768.4		1.09747
86	164.956	51153	8438.08		0.894446
87	169.998	62434	10613.7		1.0917
88	184.524	54858	10122.5		0.95923
89	180.963	51439	9308.5		0.899446
90	172.866	58941	10188.8		1.03062
91	177.233	60975	10806.7		1.06619
92	207.934	50526	10506.1		0.883482
93	169.848	62992	10699.1		1.10146
94	273.253	50571	13818.8		0.884269
95	208.796	55361	11559.2		0.968025
96	169.417	41926	7103		0.733105
97	197.175	54207	10688.2		0.947847
98	194.645	59818	11643.3		1.04596
99	134.218	62866	8437.82		1.09926
100	175.659	55095	9677.96		0.963374
101	205.722	54671	11247.1		0.95596
102	162.295	40904	6638.52		0.715235
103	203.604	41027	8353.32		0.717385
104	166.868	56591	9443.24		0.989533
105	183.399	61449	11269.6		1.07448
106	152.286	51108	7783.05		0.893659
107	176.577	63298	11177		1.10681
108	148.463	64657	9599.13		1.13057
109	221.391	41875	9270.81		0.732213
110	167.599	433	7257.05		0.0075713
111	191.796	58481	11216.4		1.02258
112	182.556	44779	8174.61		0.782992
113	201.636	47542	9586.12		0.831305
114	197.813	58461	11564.4		1.02223
115	187.41	59751	11197.9		1.04479
116	217.868	56742	12362.2		0.992173
117	236.985	5703	13515.2		0.0997209
118	167.862	64676	10856.6		1.1309
119	120.629	42536	5131.12		0.743771
120	164.731	46501	7660.17		0.813102
121	216.143	57072	12335.7		0.997943
122	163.176	54121	8831.21		0.946343
123	179.032	63083	11293.8		1.10305
124	180.55	42128	7606.29		0.736637
125	178.001	60516	10772		1.05816
126	208.89	56517	11805.7		0.988239
127	205.066	48918	10031.5		0.855365
128	343.445	50528	17353.6		0.883517
129	265.999	52479	13959.5		0.917632
130	226.564	52608	11919.2		0.919887
131	156.859	50912	7985.98		0.890231
132	219.161	52979	11611		0.926374
133	222.291	4695	10436.6		0.0820953
134	217.549	54763	11913.6		0.957569
135	218.149	57291	12498		1.00177
136	216.537	48287	10456		0.844332
137	205.928	47568	9795.51		0.831759
138	102.111	54735	5589.1		0.957079
139	249.937	38579	9642.35		0.67458
140	212.676	51264	10902.6		0.896386
141	247.2	44078	10896.2		0.770734
142	224.653	49179	11048.3		0.859929
143	215.975	50819	10975.6		0.888605
144	206.416	52061	10746.2		0.910323
145	258.484	54594	14111.7		0.954614
146	324.046	53725	17409.3		0.939419
147	168.799	49171	8299.94		0.859789
148	190.465	57003	10857.2		0.996737
149	239.197	49158	11758.5		0.859562
150	216.349	52322	11319.9		0.914886
151	323.315	55314	17883.7		0.967203
152	217.549	5707	12415.4		0.0997908
153	161.508	33875	5471.15		0.592328
154	267.087	3916	10459		0.068474
155	175.509	35572	6243.23		0.622001
156	140.216	5655	7929.19		0.0988816
157	184.074	51689	9514.65		0.903818
158	141.809	47843	6784.5		0.836568
159	159.615	48906	7806.1		0.855155
160	225.627	44929	10137.3		0.785615
161	297.056	51295	15237.4		0.896928
162	207.878	50467	10490.9		0.88245
163	219.704	46664	10252.4		0.815952
164	169.473	33683	5708.4		0.58897
165	154.104	3179	4899		0.055587
166	104.792	52406	5491.75		0.916355
167	93.04	33715	3136.83		0.58953
1	175.565	60667	10650.9		1.0608
2	166.606	74334	12384.5		1.29978
3	239.834	70348	16871.8		1.23008
4	185.78	71316	13249		1.24701
5	284.33	71287	20268.9		1.2465
6	225.29	69124	15572.9		1.20868
7	232.45	69907	16249.9		1.22237
8	216.631	62343	13505.4		1.09011
9	233.912	75515	17663.9		1.32043
10	200.624	7506	15058.9		0.131248
11	262.926	59984	15771.2		1.04886
12	254.641	68494	17441.5		1.19766
13	243.264	68362	16630		1.19536
14	264.575	81817	21646.7		1.43063
15	203.154	8096	16447.5		0.141564
16	336.529	67193	22612.4		1.17492
17	196.576	71567	14068.4		1.2514
18	206.228	73421	15141.5		1.28382
19	203.173	72221	14673.5		1.26283
20	204.654	72462	14829.7		1.26705
21	175.827	71567	12583.5		1.2514
22	347.943	73762	25665.2		1.28978
23	305.959	77264	23639.7		1.35101
24	219.367	78125	17138.1		1.36607
25	394.707	68445	27015.6		1.19681
26	309.108	7434	22979		0.129989
27	297.844	78575	23403		1.37394
28	177.383	70783	12555.6		1.23769
29	208.909	76104	15898.8		1.33073
30	237.735	80272	19083.4		1.40361
31	179.651	66643	11972.5		1.1653
32	186.398	74804	13943.3		1.308
33	254.248	69178	17588.3		1.20963
34	132.887	63018	8374.24		1.10191
35	212.882	6662	14182.2		0.11649
36	184.28	7459	13745.4		0.130426
37	313.363	74654	23393.9		1.30538
38	326.408	61532	20084.6		1.07593
39	165.238	8527	14089.8		0.1491
40	387.791	73812	28623.4		1.29065
41	249.637	71747	17910.7		1.25455
42	226.189	73564	16639.5		1.28632
43	184.374	75019	13831.5		1.31176
44	202.311	53882	10900.8		0.942164
45	231.794	68402	15855.2		1.19606
46	314.918	64045	20169		1.11987
47	235.767	68301	16103		1.19429
48	333.83	73237	24448.9		1.2806
49	221.016	63004	13924.8		1.10167
50	249.431	68818	17165.3		1.20333
51	377.37	60075	22670.5		1.05045
52	349.387	80204	28022.3		1.40242
53	376.864	73695	27773.1		1.28861
54	220.96	63012	13923.1		1.10181
55	307.59	6681	20550.1		0.116822
56	180.363	66157	11932.2		1.1568
57	200.587	57137	11460.9		0.99908
58	256.872	66985	17206.6		1.17128
59	330.831	54451	18014.1		0.952113
60	188.366	46464	8752.21		0.812455
1	205.141	44657	9160.9		0.780858
2	326.895	45986	15032.6		0.804097
3	309.933	48662	15082		0.850889
4	273.665	48083	13158.7		0.840764
5	190.091	4175	7936.24		0.0730028
6	243.395	46595	11341		0.814746
7	236.011	47268	11155.8		0.826514
8	352.648	41203	14530		0.720463
9	208.44	50303	10485.3		0.879583
10	180.513	44823	8091.19		0.783761
11	197.682	4163	8229.55		0.0727929
12	190.615	43734	8336.44		0.764719
13	196.838	57204	11259.9		1.00025
14	285.848	52845	15105.6		0.924031
15	272.653	50493	13767.1		0.882905
16	175.284	42019	7365.18		0.734731
17	317.074	45725	14498.1		0.799533
18	193.989	48182	9346.83		0.842496
19	354.691	4858	17231		0.0849455
20	216.949	48197	10456.4		0.842758
21	332.743	49158	16356.9		0.859562
22	161.883	45748	7405.81		0.799935
23	339.322	58804	19953.5		1.02823
24	214.981	51278	11023.7		0.896631
25	181.038	43732	7917.23		0.764684
26	166.175	40479	6726.66		0.707803
27	341.852	53964	18447.8		0.943598
28	229.207	55965	12827.6		0.978587
29	322.378	55329	17836.7		0.967466
30	216.462	41695	9025.33		0.729066
31	215.337	5722	12321.6		0.100053
32	183.793	54034	9931.05		0.944822
33	219.48	66361	14565		1.16037
34	183.231	44291	8115.49		0.774459
35	203.436	5725	11646.7		0.100106
36	226.471	57619	13049		1.00751
37	272.897	45793	12496.7		0.800722
38	217.755	50264	10945.1		0.878901
39	224.915	51289	11535.6		0.896824
40	230.575	54075	12468.3		0.945539
41	326.951	61203	20010.4		1.07018
42	195.751	51762	10132.5		0.905094
43	255.016	52219	13316.6		0.913085
44	254.454	54659	13908.1		0.95575
45	297.038	68094	20226.4		1.19067
46	306.203	44787	13714		0.783132
47	394.838	52283	20643.5		0.914204
48	300.224	45246	13584.1		0.791158
49	323.784	66226	21442.9		1.15801
50	373.415	55374	20677.4		0.968253
51	316.905	61599	19521.2		1.0771
52	200.699	62208	12485.1		1.08775
53	220.023	57862	12730.9		1.01176
1	300.805	41374	12445.4		0.723453
2	216.762	47714	10342.6		0.834312
3	222.085	34282	7613.58		0.599444
4	157.797	39231	6190.54		0.685981
5	282.849	50301	14227.7		0.879548
6	185.236	43204	8002.91		0.755452
7	149.025	4341	6469.12		0.0759054
8	318.517	50712	16152.8		0.886734
9	229.488	5069	11632.7		0.088635
10	222.141	50357	11186.3		0.880527
11	199.387	45527	9077.47		0.796071
12	269.86	48333	13043.1		0.845136
13	223.416	31332	7000.1		0.547862
14	263.788	48009	12664.3		0.83947
15	258.933	55702	14423.2		0.973988
16	219.648	37146	8159.13		0.649523
17	221.148	55385	12248.2		0.968445
18	320.804	59426	19063.9		1.0391
19	194.57	47674	9275.94		0.833613
20	247.125	47903	11838		0.837617
21	306.559	64906	19897.6		1.13493
22	329.5	44689	14725.1		0.781418
23	349.836	5109	17873.3		0.0893344
24	233.837	57058	13342.1		0.997699
25	316.062	58357	18444.3		1.02041
26	201.767	58911	11886.4		1.0301
27	243.995	55432	13525.2		0.969267
28	259.027	55587	14398.6		0.971977
29	268.755	57829	15541.9		1.01118
30	269.111	57149	15379.5		0.99929
31	304.422	57649	17549.5		1.00803
32	200.98	43954	8833.87		0.768566
33	181.656	66358	12054.4		1.16032
34	212.994	57188	12180.7		0.999972
35	228.832	50396	11532.3		0.881209
36	235.748	51766	12203.8		0.905164
37	231.381	46589	10779.8		0.814641
38	231.869	58311	13520.5		1.01961
39	184.13	6028	11099.4		0.105404
40	146.288	52191	7634.91		0.912596
41	203.379	54354	11054.4		0.950417
42	259.945	58934	15319.7		1.0305
43	233.724	57077	13340.3		0.998031
44	224.465	43777	9826.48		0.765471
45	219.217	58362	12794		1.0205
46	298.781	57152	17076		0.999342
47	210.502	56901	11977.7		0.994953
48	169.024	4571	7726.03		0.0799271
49	307.984	54068	16651.9		0.945416
50	259.739	58963	15315.1		1.03101
51	300.28	4605	13828		0.0805216
52	215.843	50614	10924.6		0.885021
53	266.243	5582	14861.6		0.0976051
54	189.416	4965	9404.58		0.0868165
55	197.457	56808	11217.1		0.993327
56	225.927	42425	9584.86		0.74183
57	187.317	55279	10354.7		0.966591
58	350.68	53474	18752.3		0.93503
59	165.669	50974	8444.81		0.891316
60	79.001	58886	4652.1		1.02966
61	87.679	54649	4791.55		0.955575
62	193.689	4751	9202.26		0.0830745
63	160.271	55827	8947.44		0.976174
64	355.441	52251	18572.1		0.913645
65	258.99	558	14451.5		0.00975702
66	229.301	52214	11972.7		0.912998
67	215.6	49472	10666.2		0.865052
68	213.163	45802	9763.35		0.80088
69	355.066	47315	16800		0.827335
70	189.528	50893	9645.57		0.889899
71	175.734	49736	8740.35		0.869668
72	332.612	57375	19083.5		1.00324
73	273.178	55035	15034.5		0.962325
74	232.412	53567	12449.7		0.936656
75	283.074	61912	17525.7		1.08257
76	262.851	46311	12172.9		0.80978
77	208.627	44428	9268.9		0.776854
78	299.306	60307	18050.1		1.05451
79	202.93	52864	10727.6		0.924364
1	205.141	44657	9160.9		0.780858
2	326.895	45986	15032.6		0.804097
3	309.933	48662	15082		0.850889
4	273.665	48083	13158.7		0.840764
5	190.091	4175	7936.24		0.0730028
6	243.395	46595	11341		0.814746
7	236.011	47268	11155.8		0.826514
8	352.648	41203	14530		0.720463
9	208.44	50303	10485.3		0.879583
10	180.513	44823	8091.19		0.783761
11	197.682	4163	8229.55		0.0727929
12	190.615	43734	8336.44		0.764719
13	196.838	57204	11259.9		1.00025
14	285.848	52845	15105.6		0.924031
15	272.653	50493	13767.1		0.882905
16	175.284	42019	7365.18		0.734731
17	317.074	45725	14498.1		0.799533
18	193.989	48182	9346.83		0.842496
19	354.691	4858	17231		0.0849455
20	216.949	48197	10456.4		0.842758
21	332.743	49158	16356.9		0.859562
22	161.883	45748	7405.81		0.799935
23	339.322	58804	19953.5		1.02823
24	214.981	51278	11023.7		0.896631
25	181.038	43732	7917.23		0.764684
26	166.175	40479	6726.66		0.707803
27	341.852	53964	18447.8		0.943598
28	229.207	55965	12827.6		0.978587
29	322.378	55329	17836.7		0.967466
30	216.462	41695	9025.33		0.729066
31	215.337	5722	12321.6		0.100053
32	183.793	54034	9931.05		0.944822
33	219.48	66361	14565		1.16037
34	183.231	44291	8115.49		0.774459
35	203.436	5725	11646.7		0.100106
36	226.471	57619	13049		1.00751
37	272.897	45793	12496.7		0.800722
38	217.755	50264	10945.1		0.878901
39	224.915	51289	11535.6		0.896824
40	230.575	54075	12468.3		0.945539
41	326.951	61203	20010.4		1.07018
42	195.751	51762	10132.5		0.905094
43	255.016	52219	13316.6		0.913085
44	254.454	54659	13908.1		0.95575
45	297.038	68094	20226.4		1.19067
46	306.203	44787	13714		0.783132
47	394.838	52283	20643.5		0.914204
48	300.224	45246	13584.1		0.791158
49	323.784	66226	21442.9		1.15801
50	373.415	55374	20677.4		0.968253
51	316.905	61599	19521.2		1.0771
52	200.699	62208	12485.1		1.08775
53	220.023	57862	12730.9		1.01176
1	300.805	41374	12445.4		0.723453
2	216.762	47714	10342.6		0.834312
3	222.085	34282	7613.58		0.599444
4	157.797	39231	6190.54		0.685981
5	282.849	50301	14227.7		0.879548
6	185.236	43204	8002.91		0.755452
7	149.025	4341	6469.12		0.0759054
8	318.517	50712	16152.8		0.886734
9	229.488	5069	11632.7		0.088635
10	222.141	50357	11186.3		0.880527
11	199.387	45527	9077.47		0.796071
12	269.86	48333	13043.1		0.845136
13	223.416	31332	7000.1		0.547862
14	263.788	48009	12664.3		0.83947
15	258.933	55702	14423.2		0.973988
16	219.648	37146	8159.13		0.649523
17	221.148	55385	12248.2		0.968445
18	320.804	59426	19063.9		1.0391
19	194.57	47674	9275.94		0.833613
20	247.125	47903	11838		0.837617
21	306.559	64906	19897.6		1.13493
22	329.5	44689	14725.1		0.781418
23	349.836	5109	17873.3		0.0893344
24	233.837	57058	13342.1		0.997699
25	316.062	58357	18444.3		1.02041
26	201.767	58911	11886.4		1.0301
27	243.995	55432	13525.2		0.969267
28	259.027	55587	14398.6		0.971977
29	268.755	57829	15541.9		1.01118
30	269.111	57149	15379.5		0.99929
31	304.422	57649	17549.5		1.00803
32	200.98	43954	8833.87		0.768566
33	181.656	66358	12054.4		1.16032
34	212.994	57188	12180.7		0.999972
35	228.832	50396	11532.3		0.881209
36	235.748	51766	12203.8		0.905164
37	231.381	46589	10779.8		0.814641
38	231.869	58311	13520.5		1.01961
39	184.13	6028	11099.4		0.105404
40	146.288	52191	7634.91		0.912596
41	203.379	54354	11054.4		0.950417
42	259.945	58934	15319.7		1.0305
43	233.724	57077	13340.3		0.998031
44	224.465	43777	9826.48		0.765471
45	219.217	58362	12794		1.0205
46	298.781	57152	17076		0.999342
47	210.502	56901	11977.7		0.994953
48	169.024	4571	7726.03		0.0799271
49	307.984	54068	16651.9		0.945416
50	259.739	58963	15315.1		1.03101
51	300.28	4605	13828		0.0805216
52	215.843	50614	10924.6		0.885021
53	266.243	5582	14861.6		0.0976051
54	189.416	4965	9404.58		0.0868165
55	197.457	56808	11217.1		0.993327
56	225.927	42425	9584.86		0.74183
57	187.317	55279	10354.7		0.966591
58	350.68	53474	18752.3		0.93503
59	165.669	50974	8444.81		0.891316
60	79.001	58886	4652.1		1.02966
61	87.679	54649	4791.55		0.955575
62	193.689	4751	9202.26		0.0830745
63	160.271	55827	8947.44		0.976174
64	355.441	52251	18572.1		0.913645
65	258.99	558	14451.5		0.00975702
66	229.301	52214	11972.7		0.912998
67	215.6	49472	10666.2		0.865052
68	213.163	45802	9763.35		0.80088
69	355.066	47315	16800		0.827335
70	189.528	50893	9645.57		0.889899
71	175.734	49736	8740.35		0.869668
72	332.612	57375	19083.5		1.00324
73	273.178	55035	15034.5		0.962325
74	232.412	53567	12449.7		0.936656
75	283.074	61912	17525.7		1.08257
76	262.851	46311	12172.9		0.80978
77	208.627	44428	9268.9		0.776854
78	299.306	60307	18050.1		1.05451
79	202.93	52864	10727.6		0.924364
1	183.381	67639	12403.7		1.18271
2	194.008	59652	11572.9		1.04306
3	272.391	67875	18488.5		1.18684
4	282.868	64747	18314.9		1.13215
5	124.434	67609	8412.93		1.18219
6	301.049	69582	20947.5		1.21669
7	170.542	69803	11904.3		1.22055
8	293.458	6621	19429.8		0.115773
9	241.596	76871	18571.8		1.34414
10	263.844	56741	14970.7		0.992156
11	255.916	76699	19628.4		1.34113
12	314.637	5602	17626		0.0979548
13	288.547	67504	19478		1.18035
14	289.934	76264	22111.6		1.33353
15	240.547	8475	20386.3		0.148191
16	234.586	80482	18879.9		1.40728
17	208.646	78602	16400.1		1.37441
18	231.156	79038	18270.1		1.38203
19	307.571	65304	20085.7		1.14189
20	260.789	69698	18176.4		1.21872
21	318.011	73534	23384.8		1.28579
22	373.94	70088	26208.7		1.22554
23	221.954	70385	15622.2		1.23073
24	210.745	68702	14478.7		1.2013
25	234.024	78878	18459.4		1.37924
26	188.572	66092	12463.1		1.15566
27	259.758	78598	20416.4		1.37434
28	216.912	67689	14682.5		1.18359
29	373.734	79224	29608.6		1.38529
30	322.978	76367	24665		1.33533
31	226.939	65704	14910.7		1.14888
32	209.714	48597	10191.6		0.849752
33	366.949	6352	23308.6		0.111069
34	319.417	6047	19315.3		0.105736
35	371.859	81619	30350.8		1.42716
36	245.907	79966	19664.1		1.39826
37	243.021	66227	16094.5		1.15802
38	264.969	61506	16297.1		1.07547
39	199.218	76109	15162.3		1.33082
40	309.071	67335	20811.2		1.1774
41	242.927	68158	16557.3		1.19179
42	217.661	73296	15953.8		1.28163
43	181.225	59193	10727.3		1.03503
44	338.666	61645	20877.1		1.07791
45	219.142	66278	14524.4		1.15892
46	178.133	57135	10177.6		0.999045
47	197.344	59763	11793.9		1.045
48	237.529	64253	15262		1.12351
49	197.194	49506	9762.25		0.865647
1	48769	21153	1031610		0.369875
2	153055	40923	6263488		0.715567
3	158378	46252	7325274		0.808748
4	138398	41829	5788993		0.731409
5	30082	23061	693731		0.403237
6	162632	49475	8046277		0.865105
7	138979	30779	4277564		0.538192
8	34524	21395	738639		0.374106
9	110171	51782	5704912		0.905444
10	221316	40588	8982710		0.709709
11	143046	50288	7193549		0.87932
12	218242	44611	9736044		0.780054
13	77689	44299	3441574		0.774599
14	210052	46511	9769706		0.813277
15	196726	50440	9922817		0.881978
16	149025	31882	4751197		0.557479
17	150524	53039	7983619		0.927424
18	247013	47233	11667183		0.825902
19	62058	23409	1452707		0.409323
20	156353	39120	6116563		0.68404
21	105092	28470	2991988		0.497818
22	148069	54781	8111296		0.957884
23	93583	46265	4329594		0.808975
24	263919	52868	13952956		0.924433
25	167974	41425	6958307		0.724345
26	205422	42660	8763287		0.74594
27	191909	43613	8369742		0.762603
28	152417	58087	8853403		1.01569
29	144695	47388	6856833		0.828612
30	283224	51524	14592914		0.900933
31	177795	50840	9039089		0.888972
32	142184	54307	7721631		0.949595
33	129626	42371	5492442		0.740886
34	142071	60693	8622752		1.06126
35	198656	47203	9377248		0.825377
36	128426	43527	5589980		0.7611
37	143496	46939	6735585		0.820761
38	106647	46051	4911206		0.805234
39	159165	43318	6894731		0.757445
40	159690	46124	7365497		0.80651
41	140347	45692	6412701		0.798956
42	117031	46698	5465134		0.816547
43	98269	32669	3210361		0.57124
44	132400	41611	5509330		0.727597
45	120404	45353	5460748		0.793028
46	128895	40052	5162454		0.700337
47	151461	59937	9078149		1.04804
48	165894	53139	8815430		0.929172
49	122354	43170	5281978		0.754857
50	143083	42085	6021630		0.735885
51	141696	61081	8654915		1.06804
52	80145	33149	2656752		0.579633
53	44683	32991	1474149		0.57687
54	129570	45955	5954380		0.803555
55	96845	34168	3309005		0.597451
56	136130	41713	5678316		0.729381
57	140647	50463	7097435		0.88238
58	98194	50768	4985090		0.887714
59	89910	50941	4580075		0.890739
60	168480	46063	7760747		0.805443
61	148744	51085	7598508		0.893256
62	185292	41573	7703244		0.726933
63	178189	43400	7733476		0.758879
64	157009	55606	8730655		0.972309
65	133487	59201	7902575		1.03517
66	178695	48739	8709476		0.852235
67	153242	60886	9330297		1.06463
68	279101	46883	13084953		0.819782
69	394763	60395	23841792		1.05605
70	185330	50550	9368421		0.883902
71	206753	43507	8995212		0.76075
72	475620	58784	27958936		1.02788
73	78664	51319	4036924		0.897348
74	123066	45248	5568520		0.791193
75	152830	58003	8864611		1.01422
76	275952	48118	13278305		0.841376
77	161358	45532	7346885		0.796158
78	90547	35035	3172332		0.612611
79	215281	35648	7674361		0.62333
80	150843	52487	7917363		0.917771
81	168199	40835	6868360		0.714028
82	154179	53174	8198375		0.929784
83	210970	31019	6544126		0.542389
84	137536	58494	8045040		1.02281
85	172753	46454	8025135		0.81228
86	57859	54327	3143318		0.949945
87	85168	34958	2977331		0.611265
88	187542	53200	9977209		0.930239
89	44158	46740	2063951		0.817281
90	134687	39631	5337701		0.692975
91	102880	44407	4568604		0.776487
92	139710	41999	5867619		0.734381
93	141678	51268	7263535		0.896456
94	195132	28495	5560367		0.498255
95	180344	48872	8813724		0.854561
96	136730	56238	7689374		0.98336
97	159390	41402	6599118		0.723943
98	166550	49042	8167937		0.857533
99	176090	59084	10404154		1.03312
100	210727	39289	8279176		0.686995
101	143327	44040	6312182		0.77007
102	172735	48314	8345582		0.844804
103	288322	45056	12990789		0.787835
104	140722	42689	6007310		0.746447
105	91259	33833	3087595		0.591593
106	196632	50831	9994959		0.888815
107	181356	56325	10214888		0.984881
108	144395	42924	6198057		0.750556
109	204691	49245	10080108		0.861083
110	83950	33591	2819984		0.587362
111	128708	62714	8071786		1.0966
112	172266	51913	8942863		0.907735
113	233143	49126	11453401		0.859002
114	228214	55494	12664456		0.970351
115	166849	52312	8728219		0.914711
116	153036	52474	8030420		0.917544
117	152530	59882	9133797		1.04708
118	189772	54812	10401867		0.958426
119	180888	41298	7470344		0.722124
120	190053	54222	10305023		0.948109
121	142540	52423	7472369		0.916652
122	133637	56643	7569663		0.990442
123	154966	60193	9327880		1.05252
124	154367	43259	6677725		0.756413
125	164413	33771	5552307		0.590509
126	215825	51812	11182285		0.905969
127	188123	50742	9545766		0.887259
128	164713	57047	9396385		0.997506
129	196688	55117	10840901		0.963759
130	75834	44439	3369976		0.777047
131	152923	34395	5259861		0.60142
132	181113	50485	9143468		0.882765
133	161695	49959	8078083		0.873568
134	213051	55551	11835082		0.971348
135	244614	57406	14042397		1.00378
136	76546	51099	3911440		0.893501
137	142896	59039	8436504		1.03234
138	72816	27444	1998351		0.479877
139	183006	37360	6837021		0.653265
140	237192	48873	11592361		0.854578
141	95102	36940	3513059		0.645921
142	86948	44786	3894028		0.783114
143	191065	51014	9747027		0.892015
144	39979	29266	1170026		0.511736
145	169192	30833	5216790		0.539136
146	43596	26423	1151939		0.462024
147	190465	55267	10526526		0.966382
148	196744	28838	5673780		0.504252
149	299605	38980	11678766		0.681592
150	193839	50408	9771037		0.881419
151	118193	55148	6518129		0.964301
152	234324	40652	9525655		0.710828
153	163757	51261	8394351		0.896334
154	298237	44754	13347260		0.782555
155	271098	50014	13558568		0.874529
156	211345	56278	11893991		0.98406
157	198056	55048	10902622		0.962552
158	182275	48137	8774158		0.841709
159	199799	48244	9639087		0.84358
160	136092	58669	7984350		1.02587
161	296588	46163	13691436		0.807192
162	212263	46011	9766408		0.804534
163	170917	51116	8736578		0.893799
164	205554	51672	10621422		0.903521
165	223341	42634	9521888		0.745485
166	172060	35132	6044852		0.614307
167	312201	26752	8351974		0.467777
168	185011	51853	9593373		0.906685
169	149587	52356	7831727		0.915481
170	177533	45978	8162520		0.803957
171	213219	38939	8302642		0.680875
172	138922	53929	7491918		0.942986
173	192096	58668	11269889		1.02585
174	143739	51450	7395354		0.899639
175	140890	56394	7945365		0.986088
176	196501	50259	9875904		0.878813
177	152361	50061	7627279		0.875351
178	142371	44943	6398550		0.785859
179	92890	36814	3419663		0.643718
180	167018	40693	6796499		0.711545
181	187860	56381	10591696		0.985861
182	107453	32384	3479809		0.566257
1	56229	45637	2566111		0.797994
2	66162	50600	3347822		0.884776
3	219498	37734	8282569		0.659805
4	142465	48275	6877431		0.844122
5	346631	46143	15994603		0.806842
6	146588	48946	7174937		0.855855
7	146813	51241	7522843		0.895984
8	138323	56920	7873355		0.995285
9	114613	41775	4788009		0.730465
10	125896	51663	6504128		0.903363
11	141303	49777	7033578		0.870385
12	173016	52019	9000047		0.909588
13	173185	45918	7952300		0.802908
14	135717	48168	6537247		0.842251
15	221785	39367	8730974		0.688359
16	33662	45263	1523649		0.791455
17	30776	46795	1440168		0.818243
18	151330	49319	7463447		0.862377
19	149025	49661	7400696		0.868357
20	151199	55799	8436767		0.975684
21	179426	48218	8651579		0.843125
22	108990	48503	5286326		0.848108
23	64269	37124	2385917		0.649139
24	38273	46291	1771711		0.80943
25	199481	42419	8461732		0.741725
26	61121	44216	2702541		0.773147
27	149362	46676	6971708		0.816162
28	88317	39973	3530284		0.698955
29	62039	32416	2011077		0.566816
30	171741	50485	8670397		0.882765
31	141603	48047	6803621		0.840135
32	65731	46550	3059799		0.813959
33	136954	43589	5969768		0.762184
34	151893	55102	8369629		0.963496
35	227539	46256	10525083		0.808818
36	310083	48325	14984753		0.844996
37	44777	55891	2502629		0.977293
38	36961	36686	1355956		0.64148
39	186698	52959	9887299		0.926025
40	193314	48060	9290637		0.840362
41	150824	53210	8025303		0.930414
42	133656	52860	7065104		0.924294
43	123947	54592	6766529		0.954579
44	132662	50504	6699992		0.883097
45	204916	55983	11471900		0.978901
46	131275	38587	5065460		0.67472
47	138941	49305	6850554		0.862132
48	40147	31626	1269682		0.553002
49	144377	52848	7630015		0.924084
50	109309	49416	5401558		0.864073
51	195639	49470	9678222		0.865017
52	135774	58533	7947295		1.02349
53	98794	57909	5721068		1.01258
54	110827	55348	6134012		0.967798
55	153317	45009	6900672		0.787013
56	165181	51643	8530481		0.903013
57	141940	54451	7728828		0.952113
58	197775	36866	7291256		0.644627
59	73903	44071	3257012		0.770612
60	139766	50596	7071664		0.884706
61	211982	48249	10227896		0.843667
62	242121	51745	12528607		0.904797
63	156035	51911	8099938		0.9077
64	83443	56572	4720572		0.9892
65	121773	45648	5558736		0.798187
66	131350	49491	6500624		0.865384
67	150262	51840	7789592		0.906458
68	155566	57342	8920502		1.00266
69	183437	52900	9703844		0.924993
70	215019	59719	12840714		1.04423
71	131163	51770	6790352		0.905234
72	88785	58243	5171151		1.01842
73	220923	56831	12555297		0.993729
74	147844	49613	7335002		0.867518
75	220960	50930	11253508		0.890546
76	161789	55599	8995362		0.972187
77	194926	47809	9319258		0.835973
78	110489	49376	5455556		0.863373
79	168068	51157	8597843		0.894515
80	51018	60589	3091156		1.05944
81	133637	51616	6897842		0.902541
82	249581	56645	14137536		0.990477
83	117574	68540	8058572		1.19847
84	149850	59510	8917616		1.04057
85	160214	50726	8127021		0.886979
86	78851	55770	4397556		0.975177
87	54861	53435	2931467		0.934348
88	63951	41604	2660632		0.727475
89	182687	50018	9137583		0.874599
90	183062	51110	9356369		0.893694
91	175509	66301	11636313		1.15932
92	40653	56584	2300337		0.98941
93	223622	65656	14682037		1.14804
94	57335	37619	2156878		0.657794
95	160908	45300	7289082		0.792102
96	95439	55784	5324000		0.975422
97	282062	59823	16873833		1.04605
98	164019	59248	9717770		1.03599
99	181000	49303	8923876		0.862097
100	87098	49518	4312969		0.865856
101	158059	51760	8181207		0.905059
102	152249	51001	7764852		0.891788
103	173878	47815	8313944		0.836078
104	150000	47349	7102271		0.82793
105	194495	52948	10298050		0.925832
106	69705	45081	3142399		0.788272
107	137442	57916	7960097		1.0127
108	134162	54476	7308612		0.95255
109	215918	41848	9035715		0.731741
110	197738	52718	10424303		0.921811
111	234024	63078	14761694		1.10296
112	161658	49833	8055911		0.871364
113	280619	64938	18222948		1.13549
114	199781	52031	10394839		0.909798
115	155941	61913	9654719		1.08259
116	54055	52602	2843356		0.919782
117	206941	54657	11310786		0.955715
118	185742	58421	10851266		1.02153
119	141640	51475	7290862		0.900076
120	101605	57689	5861471		1.00873
121	214381	52208	11192331		0.912893
122	174853	55880	9770775		0.9771
123	113507	34154	3876747		0.597206
124	98588	55922	5513266		0.977835
125	50962	35092	1788355		0.613608
126	236030	47711	11261305		0.83426
127	242102	40527	9811672		0.708643
128	146251	49190	7194130		0.860121
129	97613	63617	6209846		1.11239
130	154667	60333	9331478		1.05496
131	147732	56646	8368336		0.990494
132	144658	53235	7700807		0.930851
133	164057	50271	8247351		0.879023
134	137348	55983	7689224		0.978901
135	127152	54543	6935272		0.953722
136	157009	47664	7483671		0.833438
137	148763	56812	8451498		0.993397
138	111202	57033	6342208		0.997261
139	142221	48239	6860656		0.843492
140	157009	54873	8615630		0.959492
141	183830	50192	9226837		0.877642
142	193577	51905	10047570		0.907595
143	161451	52479	8472809		0.917632
144	106722	43605	4653584		0.762464
145	133899	49663	6649873		0.868392
146	155210	56819	8818841		0.993519
147	89591	52004	4659132		0.909326
148	46576	38798	1807061		0.67841
149	127339	48755	6208459		0.852515
150	35049	39284	1376873		0.686908
151	114519	46523	5327786		0.813487
152	132156	64366	8506415		1.12548
153	285642	51545	14723309		0.9013
154	163138	57677	9409318		1.00852
155	193314	38947	7529028		0.681015
156	182650	50370	9200072		0.880754
157	125540	66900	8398587		1.16979
158	138491	51587	7144330		0.902034
159	117537	62330	7326118		1.08988
160	305191	55286	16872765		0.966714
161	157703	58092	9161218		1.01578
162	39791	37717	1500801		0.659508
163	139897	57690	8070624		1.00875
164	135624	55807	7568745		0.975824
165	153467	61033	9366603		1.0672
166	165687	58182	9640099		1.01735
167	161583	40190	6493951		0.70275
168	149119	58269	8688934		1.01887
169	211364	61195	12934372		1.07004
170	145126	57846	8395026		1.01148
171	138229	55581	7682852		0.971872
172	176108	53497	9421257		0.935432
173	173334	48456	8399168		0.847287
174	173297	50632	8774345		0.885335
175	162651	47620	7745434		0.832669
176	215356	43789	9430328		0.765681
177	158715	58044	9212480		1.01494
178	122616	59681	7317833		1.04356
179	225477	60675	13680753		1.06094
180	230332	55660	12820247		0.973254
181	174347	58620	10220174		1.02501
182	170373	47916	8163607		0.837844
183	38348	61370	2353416		1.0731
184	138791	53044	7362010		0.927511
185	108034	76397	8253536		1.33585
186	153936	53526	8239572		0.935939
187	151705	58787	8918253		1.02793
188	92346	58464	5398915		1.02228
189	98007	53151	5209181		0.929382
190	260901	57355	14964024		1.00289
191	217418	58546	12729006		1.02372
192	203379	50687	10308659		0.886297
193	205066	49929	10238804		0.873043
194	94539	52440	4957669		0.91695
195	146045	54635	7979102		0.955331
196	284836	64276	18308059		1.12391
197	117687	52326	6158078		0.914956
198	308583	57906	17868857		1.01253
199	162201	54753	8880955		0.957394
200	83331	59130	4927362		1.03393
201	118568	68000	8062621		1.18903
202	166681	55750	9292474		0.974827
203	144039	49000	7057944		0.856799
204	158003	54545	8618292		0.953757
205	124022	49387	6125091		0.863566
206	145033	52657	7636950		0.920744
207	124509	45953	5721556		0.80352
208	123666	59255	7327861		1.03611
209	132531	54249	7189707		0.948581
210	171010	51961	8885940		0.908574
211	138060	57185	7894946		0.999919
212	135118	37319	5042406		0.652548
213	100406	60036	6028002		1.04977
214	130676	62507	8168181		1.09298
215	158078	55582	8786284		0.97189
216	58159	36836	2142334		0.644103
217	114594	53518	6132888		0.935799
218	150356	49015	7369695		0.857061
219	170692	48332	8249918		0.845118
220	196669	59894	11779303		1.04729
221	106610	66238	7061599		1.15822
222	146720	55810	8188367		0.975876
223	175977	46127	8117275		0.806562
224	121791	42234	5143749		0.738491
[truncated: 990 more rows]

## Sheet: MCF7 CX-5461 48h
		UN							0.05							0.1							0.2							0.5							1
	Area	Mean	IntDen					Area	Mean	IntDen					Area	Mean	IntDen					Area	Mean	IntDen					Area	Mean	IntDen					Area	Mean	IntDen
1	124303	70103	8714030	57189.6	1.2258		1	32.444	46.469	1507.62	72.7687	0.812543		1	54.373	49.954	2716.17	72.0112	0.87348		1	185.068	45.655	8449.19	67.0692	0.798309		1	156.766	79.978	12537.8	76.8594	1.39847		1	172.06	59.469	10232.3	76.4225	1.03986
2	128576	66222	8514643		1.15794		2	191.103	51.782	9895.66		0.905444		2	120.442	55.352	6666.69		0.967868		2	344.982	65.849	22716.6		1.15142		2	198.675	71.129	14131.5		1.24374		2	141.565	56.249	7962.96		0.983553
3	105373	65993	6953827		1.15393		3	265.1	49.324	13075.7		0.862464		3	265.212	52.07	13809.5		0.91048		3	150.937	55.717	8409.8		0.97425		3	172.772	75.271	13004.7		1.31617		3	188.141	59.355	11167		1.03786
4	102599	53478	5486726		0.9351		4	241.446	51.324	12392		0.897436		4	99.581	53.66	5343.47		0.938282		4	206.434	64.852	13387.7		1.13398		4	172.041	76.785	13210.2		1.34264		4	153.504	33.638	5163.52		0.588184
5	100087	60342	6039417		1.05512		5	99.9	49.159	4910.94		0.859579		5	228.682	52.073	11908.1		0.910532		5	181.206	58.527	10605.5		1.02338		5	297.637	80.218	23875.8		1.40267		5	166.287	70.074	11652.3		1.22529
6	156260	67621	10566411		1.1824		6	36.061	43.182	1557.2		0.755067		6	211.626	50.915	10774.9		0.890284		6	136.448	60.903	8310.14		1.06493		6	305.116	84.825	25881.5		1.48322		6	240.265	48.94	11758.6		0.85575
7	71823	67581	4853834		1.1817		7	180.982	50.37	9116.03		0.880754		7	230.594	57.337	13221.5		1.00258		7	325.433	68.453	22276.7		1.19695		7	340.409	84.043	28609.1		1.46955		7	156.016	72.621	11330.1		1.26983
8	139110	76850	10690639		1.34378		8	78.945	46.262	3652.15		0.808923		8	266.73	49.877	13303.8		0.872134		8	159.652	59.385	9480.97		1.03839		8	171.76	89	15286.7		1.55623		8	267.405	84.084	22484.4		1.47027
9	154423	68274	10543095		1.19382		9	17.6	48.309	850.216		0.844716		9	102.411	53.651	5494.47		0.938125		9	286.598	58.874	16873.1		1.02945		9	215.506	94.843	20439.2		1.6584		9	159.352	66.494	10595.9		1.16269
10	128745	88857	11439906		1.55373		10	155.622	46.878	7295.27		0.819694		10	93.808	48.242	4525.46		0.843545		10	366.386	65.071	23841		1.13781		10	211.701	65.98	13968		1.15371		10	184.73	63.977	11818.5		1.11868
11	160252	108846	17442830		1.90325		11	231.119	45.964	10623.3		0.803712		11	187.036	58.654	10970.3		1.02561		11	319.042	65.848	21008.4		1.1514		11	214.55	85.632	18372.3		1.49733		11	186.192	67.792	12622.3		1.18539
12	162932	108477	17674455		1.8968		12	184.43	57.908	10679.9		1.01256		12	318.705	60.101	19154.4		1.05091		12	215	55.131	11853.2		0.964004		12	211.87	71.417	15131.1		1.24878		12	249.768	72.582	18128.6		1.26915
13	91503	109447	10014714		1.91376		13	276.664	47.575	13162.4		0.831882		13	211.42	56.951	12040.6		0.995828		13	176.333	42.119	7427.01		0.73648		13	201.224	73.035	14696.5		1.27707		13	328.844	57.652	18958.7		1.00809
14	146813	100921	14816611		1.76467		14	25.116	30.228	759.182		0.528557		14	193.82	58.346	11308.7		1.02022		14	252.804	67.598	17089.2		1.182		14	264.5	91.204	24123.5		1.59476		14	152.136	53.743	8176.28		0.939733
15	127621	87974	11227343		1.53829		15	180.419	57.658	10402.6		1.00819		15	219.536	59.283	13014.7		1.0366		15	189.716	55.12	10457.1		0.963811		15	235.299	85.743	20175.3		1.49928		15	175.64	57.589	10114.9		1.00698
16	100799	95103	9586307		1.66294		16	190.072	55.215	10494.8		0.965472		16	196.613	60.304	11856.6		1.05446		16	202.049	67.887	13716.5		1.18705		16	242.327	94.068	22795.3		1.64484		16	202.367	54.328	10994.3		0.949963
17	32182	62284	2004386		1.08908		17	177.795	44.797	7964.63		0.783306		17	244.201	59.748	14590.5		1.04474		17	188.816	55.769	10530.1		0.975159		17	141.603	82.956	11746.8		1.45054		17	188.854	69.72	13167		1.2191
18	76677	98939	7586344		1.73002		18	19.511	44.561	869.446		0.77918		18	285.867	64.417	18414.8		1.12638		18	369.873	67.778	25069.3		1.18515		18	192.059	70.262	13494.5		1.22858		18	162.876	60.112	9790.85		1.0511
19	67118	71259	4782817		1.24601		19	219.105	55.596	12181.2		0.972134		19	335.254	70.645	23684		1.23528		19	250.143	65.518	16388.8		1.14563		19	274.827	69.15	19004.2		1.20914		19	191.328	59.75	11431.8		1.04477
20	109252	102232	11169090		1.7876		20	289.99	59.894	17368.6		1.04729		20	339.116	58.2	19736.5		1.01767		20	202.517	66.243	13415.3		1.1583		20	183.1	70.904	12982.5		1.23981		20	218.449	70.774	15460.4		1.23753
21	173559	83565	14503510		1.46119		21	247.875	53.705	13312.1		0.939069		21	317.955	64.126	20389.1		1.12129		21	221.11	61.024	13493		1.06705		21	202.742	73.397	14880.7		1.2834		21	205.778	66.501	13684.5		1.16282
22	46314	76724	3553357		1.34157		22	247.2	53.984	13344.9		0.943947		22	319.623	70.713	22601.4		1.23647		22	298.837	66.488	19869.2		1.16259		22	261.426	72.496	18952.3		1.26764		22	226.208	72.5	16400.2		1.26771
23	141078	93572	13200915		1.63617		23	168.874	54.928	9275.83		0.960454		23	172.079	50.068	8615.59		0.875474		23	234.118	55.203	12924		0.965263		23	196.782	60.657	11936.3		1.06063		23	131.238	64.349	8445		1.12519
24	163626	91164	14916717		1.59407		24	196.557	59.394	11674.3		1.03855		24	289.484	72.06	20860.3		1.26002		24	276.477	56.142	15522		0.981682		1	237.716	56.785	13498.8		0.992925		24	136.486	66.477	9073.15		1.1624
25	26315	92120	2424152		1.61078		25	171.929	54.988	9454.06		0.961503		25	342.396	68.869	23580.3		1.20422		25	241.934	51.482	12455.3		0.900198		2	253.236	64.357	16297.5		1.12533		25	162.107	59.16	9590.24		1.03445
26	53661	87860	4714630		1.53629		26	248.475	49.293	12248		0.861922		26	397.312	70.223	27900.5		1.2279		26	316.718	58.81	18626.1		1.02833		3	308.602	91.217	28149.8		1.59499		26	170.598	43.233	7375.49		0.755959
27	132681	89071	11817988		1.55747		27	263.694	65.148	17179.3		1.13916		27	102.599	36.137	3707.57		0.63188		27	153.429	50.775	7790.45		0.887836		4	303.691	80.767	24528.2		1.41227		27	52.705	33.275	1753.77		0.581836
28	172547	100326	17310899		1.75427		28	177.027	52.172	9235.8		0.912263		28	307.103	59.363	18230.4		1.038		28	195.788	52.757	10329.2		0.922493		5	301.105	87.857	26454		1.53624		28	175.977	59.57	10482.9		1.04162
29	236011	110464	26070606		1.93154		29	200.006	67.165	13433.3		1.17443		29	273.197	60.745	16595.2		1.06217		29	165.219	60.558	10005.3		1.0589		6	293.664	83.64	24562.1		1.4625		29	138.323	58.147	8043.02		1.01674
30	115606	98593	11398016		1.72397		30	212.713	66.098	14059.9		1.15577		30	380.069	58.953	22406.2		1.03083		30	75.871	51.759	3927.05		0.905042		7	305.397	94.878	28975.4		1.65901		30	44.852	46.493	2085.28		0.812962
31	105897	106331	11260218		1.85927		31	238.091	61.077	14542		1.06797		31	335.517	72.709	24395		1.27137		31	173.766	61.437	10675.6		1.07427		8	173.185	76.073	13174.7		1.33019		31	147.038	59.596	8762.89		1.04208
32	88223	103042	9090632		1.80176		32	82.563	56.36	4653.23		0.985493		32	201.205	68.541	13790.8		1.19849		32	252.973	65.124	16474.5		1.13874		9	236.423	98.12	23197.8		1.7157		1	287.066	74.574	21407.8		1.30398
33	98831	92266	9118821		1.61333		33	211.589	71.33	15092.6		1.24725		33	226.264	60.003	13576.7		1.04919		33	261.539	62.452	16333.5		1.09202		10	329.107	79.52	26170.7		1.39046		2	118.418	72.956	8639.3		1.27569
34	11621	71602	832054		1.25201		34	260.883	67.623	17641.6		1.18243		34	382.412	64.339	24604		1.12501		34	131.257	49.975	6559.59		0.873847		11	222.984	68.436	15260.2		1.19665		3	159.708	73.367	11717.3		1.28287
35	69780	93187	6502610		1.62944		35	91.634	53.031	4859.42		0.927284		35	178.676	46.941	8387.17		0.820796		35	169.211	50.004	8461.23		0.874354		12	247.313	98.51	24362.8		1.72252		4	328.582	88.054	28932.8		1.53968
36	205516	95811	19690631		1.67532		36	240.434	55.321	13301.1		0.967326		36	251.305	64.471	16201.9		1.12732		1	352.086	62.462	21991.8		1.09219		13	303.616	83.375	25314		1.45787		5	254.435	84.629	21532.6		1.4798
37	170973	75429	12896306		1.31893		37	49.125	54.687	2686.52		0.95624		37	322.341	57.593	18564.6		1.00705		2	265.268	52.575	13946.6		0.91931		14	313.194	69.729	21838.7		1.21926		6	286.448	82.807	23719.9		1.44794
38	16775	75173	1261023		1.31445		38	341.308	59.938	20457.4		1.04806		38	285.023	67.845	19337.5		1.18632		3	221.897	54.255	12039.1		0.948686		15	217.418	64.787	14085.8		1.13285		7	158.49	85.006	13472.6		1.48639
39	27740	66369	1841041		1.16051		39	286.673	66.889	19175.3		1.1696		39	197.363	67.772	13375.8		1.18504		4	172.247	49.417	8511.91		0.86409		16	145.632	73.172	10656.2		1.27946		8	157.628	71.905	11334.3		1.25731
40	181638	79833	14500755		1.39594		40	16.063	51.091	820.658		0.893361		40	213.576	61.226	13076.4		1.07058		5	148.144	66.796	9895.47		1.16797		17	346.781	81.574	28288.4		1.42638		9	154.217	51.677	7969.51		0.903608
41	13645	63585	867609		1.11183		41	30.345	43.369	1316.02		0.758337		41	284.742	68.465	19494.8		1.19716		6	166.643	56.254	9374.38		0.98364		18	168.724	82.07	13847.2		1.43505		10	261.37	66.337	17338.6		1.15995
42	30813	61147	1884131		1.0692		42	198.656	65.169	12946.2		1.13952		42	324.365	69.124	22421.5		1.20868		7	245.888	51.991	12783.9		0.909099		19	114.238	83.05	9487.46		1.45219		11	218.074	68.03	14835.5		1.18955
1	62320	114102	7110855		1.99515		43	12.258	49.032	601.029		0.857358		43	189.06	71.152	13452		1.24414		8	188.685	53.627	10118.7		0.937705		20	305.716	85.99	26288.4		1.50359		12	200.83	74.208	14903.2		1.29758
2	102524	102681	10527276		1.79545		44	12.52	55.118	690.095		0.963776		44	268.436	52.855	14188.3		0.924206		9	310.308	74.852	23227.1		1.30884		21	254.36	103.871	26420.6		1.81626		13	160.908	68.985	11100.2		1.20625
3	155360	92848	14424809		1.62351		45	20.43	48.008	980.798		0.839453		45	221.766	60.608	13440.8		1.05977		10	178.864	48.202	8621.55		0.842845		22	240.659	82.623	19883.9		1.44472		14	186.811	80.275	14996.2		1.40366
4	147713	102093	15080511		1.78517		46	37.28	45.501	1696.27		0.795616		46	252.617	61.516	15540		1.07565		11	182.256	47.408	8640.35		0.828962		23	160.927	86.521	13923.6		1.51288		15	313.906	81.374	25543.7		1.42288
5	112907	109884	12406666		1.9214		47	11.433	49.462	565.511		0.864877		47	236.179	69.606	16439.4		1.21711		12	77.933	54.164	4221.13		0.947095		24	293.926	105.358	30967.4		1.84226		16	156.278	83.013	12973.1		1.45154
6	84268	104560	8811063		1.8283		48	290.796	68.993	20063		1.20639		48	268.736	50.273	13510.1		0.879058		13	106.235	52.98	5628.31		0.926392		25	148.556	86.418	12837.9		1.51108		17	152.474	77.298	11785.9		1.35161
7	79995	107829	8625751		1.88546		49	227.295	73.227	16644.2		1.28042		49	301.48	71.389	21522.3		1.24829		14	200.287	69.562	13932.4		1.21634		26	282.587	85.918	24279.4		1.50234		18	190.372	66.426	12645.6		1.1615
8	146045	120800	17642255		2.11227		50	137.386	55.124	7573.28		0.963881		50	353.772	63.445	22445		1.10938		15	190.672	65.226	12436.8		1.14052		27	172.172	75.549	13007.4		1.32103		19	200.999	67.614	13590.4		1.18228
9	219236	95745	20990733		1.67417		51	121.435	60.582	7356.76		1.05932		51	229.863	65.695	15100.9		1.14872		16	231.438	55.721	12896		0.97432		28	191.553	77.957	14932.9		1.36313		20	178.695	64.592	11542.3		1.12944
10	41609	107308	4464993		1.87635		52	113.17	74.287	8407.06		1.29896		52	319.923	54.05	17291.9		0.945102		17	271.96	66.839	18177.6		1.16873		29	317.992	89.639	28504.5		1.5674		1	269.636	106.92	28829.3		1.86957
11	72835	69517	5063286		1.21555		53	136.767	63.355	8664.87		1.10781		53	277.864	77.26	21467.8		1.35094		18	94.745	56.185	5323.27		0.982433		30	238.728	76.944	18368.7		1.34542		2	286.748	104.813	30054.9		1.83273
12	37130	112390	4172997		1.96522		54	216.349	58.395	12633.8		1.02108		54	134.012	54.193	7262.5		0.947602		19	260.433	50.403	13126.6		0.881331		31	343.576	84.33	28973.7		1.47457		3	189.172	74.395	14073.5		1.30085
13	122391	82607	10110415		1.44444		55	180.944	56.603	10241.9		0.989743		55	320.091	71.63	22928.2		1.2525		20	66.387	57.738	3833.08		1.00959		32	198.356	75.312	14938.6		1.31688		4	184.037	105.52	19419.6		1.84509
14	81888	66151	5416946		1.1567		56	230.051	75.202	17300.2		1.31496		56	149.287	76.795	11464.5		1.34281		21	211.814	67.844	14370.3		1.1863		33	290.496	86.682	25180.9		1.51569		5	168.461	70.696	11909.6		1.23617
15	128314	64475	8273047		1.12739		57	127.433	67.871	8648.99		1.18677		57	256.553	49.393	12672		0.863671		22	173.541	44.105	7653.99		0.771206		34	261.201	90.965	23760.2		1.59059		6	285.417	104.885	29936		1.83399
16	138210	111027	15345067		1.94138		58	180.55	58.736	10604.8		1.02704		58	283.88	70.055	19887.2		1.22496		23	272.728	71.361	19462.1		1.2478		35	252.148	74.549	18797.4		1.30354		7	210.033	102.522	21532.9		1.79267
17	76040	92123	7004995		1.61083		59	118.005	56.6	6679.07		0.98969		59	312.519	65.612	20505.1		1.14727		24	218.055	62.276	13579.7		1.08894		36	298.031	60.117	17916.7		1.05119		8	165.125	98.043	16189.4		1.71435
18	168574	86410	14566449		1.51094		60	144.17	61.77	8905.36		1.08009		60	218.055	63.97	13949.1		1.11856		25	167.899	80.425	13503.2		1.40629		37	310.045	82.725	25648.4		1.4465		9	391.408	91.07	35645.7		1.59242
19	152699	96749	14773465		1.69172		61	145.745	61.05	8897.77		1.0675		61	281.725	80.41	22653.4		1.40602		26	281.762	44.423	12516.7		0.776767		38	226.808	71.813	16287.8		1.2557		10	209.565	92.338	19350.8		1.61459
20	236517	109920	25997977		1.92203		62	147.769	59.02	8721.28		1.03201		62	245.813	50.752	12475.5		0.887434		27	260.489	71.09	18518.3		1.24306		39	276.439	87.776	24264.6		1.53482		11	248.85	106.664	26543.4		1.86509
21	167993	105285	17687069		1.84098		63	207.597	73.677	15295.1		1.28829		63	218.711	52.442	11469.7		0.916985		28	158.303	76.141	12053.4		1.33138		40	249.806	86.62	21638		1.51461		12	240.434	104.802	25197.9		1.83254
22	58759	111675	6561932		1.95271		64	30.026	32.344	971.164		0.565557		64	217.811	58.878	12824.4		1.02952		29	203.773	61.198	12470.4		1.07009		1	137.311	59.687	8195.62		1.04367		13	233.574	106.396	24851.3		1.86041
23	89666	89277	8005117		1.56107		65	258.577	53.871	13929.8		0.941972		65	336.229	64.826	21796.3		1.13353		30	186.623	70.109	13084		1.2259		2	195.32	89.767	17533.3		1.56964		14	242.421	109.137	26457		1.90834
24	132587	94806	12570048		1.65775		66	107.772	70.006	7544.66		1.2241		66	244.445	52.329	12791.7		0.915009		31	282.831	68.771	19450.5		1.20251		3	90.191	33.379	3010.51		0.583655		15	200.699	98.68	19804.9		1.72549
25	111127	86857	9652188		1.51875		67	155.679	61.23	9532.2		1.07065		67	152.98	40.184	6147.36		0.702645		32	180.607	68.504	12372.3		1.19784		4	221.541	87.462	19376.5		1.52933		16	196.801	98.666	19417.4		1.72524
26	141790	101564	14400724		1.77592		68	204.429	59.554	12174.6		1.04134		68	196.969	70.86	13957.2		1.23904		33	207.184	71.843	14884.8		1.25622		5	294.095	94.747	27864.6		1.65672		17	299.699	95.726	28688.9		1.67384
27	20898	88890	1857648		1.5543		69	175.021	61.151	10702.7		1.06927		69	208.646	63.601	13270.1		1.11211		34	342.714	64.88	22235.3		1.13447		6	124.509	55.625	6925.81		0.972642		18	189.21	96.481	18255.1		1.68704
28	86067	101568	8741714		1.77599		70	72.76	58.054	4224.03		1.01511		1	255.56	71.753	18337.2		1.25465		35	214.906	78.838	16942.8		1.37854		7	130.713	75.732	9899.2		1.32423		19	227.82	104.896	23897.4		1.83418
29	190540	100762	19199191		1.76189		71	72.348	61.276	4433.19		1.07145		2	237.998	67.067	15961.7		1.17271		36	188.929	49.988	9444.22		0.874075		8	288.828	86.37	24946		1.51024		20	187.373	114.313	21419.2		1.99884
30	86948	103843	9029005		1.81577		72	159.446	60.431	9635.41		1.05668		3	214.775	73.291	15741		1.28154		37	266.431	70.7	18836.5		1.23624		9	393.02	87.32	34318.5		1.52685		21	217.493	99.999	21749.1		1.74855
31	125503	91611	11497409		1.60188		73	110.902	69.352	7691.31		1.21267		4	214.232	73.154	15671.9		1.27915		38	109.44	68.811	7530.62		1.20321		10	290.478	88.768	25785.1		1.55217		22	211.401	98.356	20792.7		1.71982
32	49069	85413	4191122		1.49351		74	257.49	58.253	14999.4		1.01859		5	280.825	77.66	21808.9		1.35794		39	227.164	60.783	13807.8		1.06283		11	203.81	76.904	15673.8		1.34472		23	213.988	100.844	21579.3		1.76333
33	144995	109468	15872399		1.91412		75	30.457	48.224	1468.77		0.84323		6	228.926	78.818	18043.4		1.37819		40	210.764	70.852	14933.1		1.2389		12	238.279	87.738	20906		1.53416		24	231.306	92.787	21462.1		1.62244
34	44065	83037	3658992		1.45196		76	14.976	48.688	729.137		0.851343		7	339.753	81.42	27662.5		1.42368		41	344.082	78.992	27179.8		1.38123		13	179.857	100.309	18041.2		1.75397		25	169.323	92.464	15656.4		1.6168
35	129926	97991	12731593		1.71344		77	22.36	44.057	985.128		0.770367		8	204.785	78.832	16143.7		1.37843		42	269.692	75.354	20322.4		1.31762		14	137.161	78.835	10813		1.37848		26	188.141	107.517	20228.4		1.88001
36	49481	66945	3312510		1.17058		78	12.333	46.204	569.822		0.807909		9	225.721	79.213	17880.1		1.38509		43	237.454	70.426	16723		1.23145		15	179.82	96.105	17281.6		1.68046		27	315.874	50.833	16056.8		0.88885
37	75778	106701	8085581		1.86574		79	16.662	49.017	816.741		0.857096		10	278.688	81.965	22842.7		1.43321		44	199.762	67.985	13580.9		1.18876		16	96.432	74.181	7153.44		1.29711		28	194.083	102.275	19849.9		1.78835
38	113994	84082	9584901		1.47023		80	175.565	53.707	9428.98		0.939104		11	250.387	82.846	20743.5		1.44862		45	294.264	83.264	24501.6		1.45593		17	202.798	69.911	14177.7		1.22244		29	171.329	97.341	16677.3		1.70207
39	185649	85897	15946677		1.50197		81	69.724	27.242	1899.43		0.476345		12	273.29	81.575	22293.6		1.4264		46	301.48	71.742	21628.9		1.25446		18	205.16	72.977	14971.9		1.27605		30	286.785	96.722	27738.4		1.69125
40	144039	99192	14287573		1.73444		82	24.403	27.82	678.906		0.486452		13	124.134	75.71	9398.26		1.32384		47	214.306	71.462	15314.7		1.24956		19	187.991	81.151	15255.8		1.41898		31	289.222	68.595	19839.3		1.19943
41	27665	89720	2482049		1.56882		83	196.969	47.229	9302.63		0.825832		14	241.652	86.551	20915.3		1.5134		48	288.81	73.797	21313.3		1.29039		20	170.448	89.071	15182		1.55747		32	283.168	119.221	33759.6		2.08466
42	234005	82813	19378598		1.44804		84	172.266	49.398	8509.68		0.863758		15	242.533	81.751	19827.4		1.42947		49	205.385	75.797	15567.5		1.32536		21	190.016	93.86	17834.9		1.64121		33	264.575	111.526	29507		1.95011
43	175359	94439	16560770		1.65133		85	198.056	54.762	10845.9		0.957551		16	214.306	76.541	16403.3		1.33837		50	224.765	67.769	15232.1		1.18499		22	204.035	87.314	17815.2		1.52675		34	186.586	53.593	9999.76		0.937111
44	159240	87319	13904674		1.52683		86	128.22	48.982	6280.53		0.856484		17	210.595	83.392	17562		1.45817		51	270.966	83.027	22497.4		1.45178		23	261.108	89.441	23353.8		1.56394		35	274.696	110.126	30251.2		1.92563
45	167599	97374	16319849		1.70265		87	117.593	51.87	6099.51		0.906983		18	189.585	81.279	15409.2		1.42122		52	178.301	54.408	9701.09		0.951361		24	191.384	63.931	12235.3		1.11788		36	258.858	84.75	21938.2		1.48191
46	72966	106366	7761103		1.85988		88	169.998	53.227	9048.57		0.930711		19	158.678	85.044	13494.6		1.48705		53	211.57	61.22	12952.2		1.07047		25	178.845	86.647	15496.3		1.51508		37	212.751	73.902	15722.7		1.29223
47	21217	96905	2056041		1.69445		89	94.258	57.725	5441.09		1.00936		20	204.26	85.498	17463.9		1.49499		54	197.307	70.538	13917.6		1.23341		26	292.952	82.205	24082.2		1.43741		1	199.724	85.031	16982.8		1.48683
48	177795	89066	15835532		1.55738		90	191.534	60.895	11663.5		1.06479		21	186.586	79.183	14774.4		1.38457		55	214.007	63.972	13690.4		1.11859		27	308.565	93.214	28762.4		1.62991		2	137.442	88.231	12126.6		1.54278
49	26334	95783	2522328		1.67483		91	147.094	47.81	7032.64		0.835991		22	176.052	79.906	14067.6		1.39721		56	226.639	46.125	10453.8		0.806527		28	49.5	89.039	4407.43		1.55691		3	182.537	85.412	15591		1.49349
50	155210	74781	11606812		1.3076		92	83.856	55.044	4615.76		0.962482		23	213.707	79.118	16908		1.38343		57	323.39	73.969	23920.8		1.2934		29	284.424	94.786	26959.4		1.6574		4	210.764	84.07	17719		1.47002
51	133318	102548	13671531		1.79312		93	71.71	58.512	4195.92		1.02312		24	183.437	83.397	15298.1		1.45825		58	348.487	69.137	24093.5		1.20891		30	167.468	80.557	13490.7		1.40859		5	306.297	105.57	32335.8		1.84596
52	139578	97212	13568670		1.69982		94	160.196	52.915	8476.71		0.925255		25	243.246	72.013	17516.9		1.2592		59	267.274	73.459	19633.7		1.28448		31	165.462	68.482	11331.2		1.19746		6	183.437	89.542	16425.4		1.5657
53	98494	102684	10113714		1.7955		95	172.379	60.496	10428.2		1.05781		26	194.027	78.184	15169.8		1.3671		60	373.359	56.032	20920.2		0.979758		32	189.566	80.854	15327.2		1.41379		7	241.128	95.147	22942.5		1.66371
54	211476	88882	18796500		1.55416		96	242.533	56.848	13787.5		0.994027		27	157.778	77.124	12168.5		1.34857		61	186.529	62.397	11638.9		1.09105		33	217.736	82.169	17891.2		1.43678		8	166.062	79.874	13264		1.39665
55	217137	93254	20248757		1.63061		97	25.059	59.601	1493.57		1.04216		28	210.258	74.264	15614.6		1.29856		62	189.528	65.802	12471.3		1.15059		34	155.979	78.385	12226.3		1.37062		9	162.014	96.065	15563.9		1.67976
56	217380	79424	17265316		1.38878		98	126.327	60.581	7653.01		1.0593		29	202.63	76.166	15433.5		1.33182		63	288.378	70.498	20330.2		1.23271		35	134.555	68.185	9174.66		1.19226		10	157.272	79.301	12471.8		1.38663
57	173784	85732	14898911		1.49908		99	58.347	55.028	3210.68		0.962203		30	207.821	73.486	15271.9		1.28495		64	140.16	51.14	7167.81		0.894218		36	170.054	75.767	12884.5		1.32484		11	249.693	105.764	26408.5		1.84936
58	205891	100020	20593233		1.74892		100	158.171	58.173	9201.38		1.0172		31	74.334	68.703	5106.99		1.20132		65	249.712	73.437	18338.1		1.2841		37	161.695	64.007	10349.6		1.11921		12	151.593	55.59	8427.09		0.97203
59	126721	85372	10818372		1.49279		101	250.293	55.116	13795.1		0.963741		32	202.48	70.859	14347.4		1.23902		66	304.123	72.309	21990.8		1.26437		38	196.651	67.965	13365.5		1.18841		13	303.841	105.949	32191.7		1.85259
60	178957	92338	16524578		1.61459		102	208.234	52.813	10997.5		0.923472		33	228.42	75.004	17132.4		1.3115		67	284.836	53.33	15190.3		0.932512		39	194.833	87.532	17054.2		1.53056		14	193.277	99.308	19194		1.73647
61	179876	74472	13395635		1.30219		103	253.535	53.652	13602.8		0.938142		34	138.473	74.735	10348.7		1.30679		68	338.947	74.357	25202.9		1.30018		40	142.933	75.83	10838.6		1.32594		15	170.954	99.791	17059.6		1.74491
62	191065	85238	16286055		1.49045		104	269.729	52.872	14261		0.924503		35	177.364	78.01	13836.1		1.36406		69	212.357	56.934	12090.4		0.99553		41	139.129	80.895	11254.9		1.4145		16	309.014	84.256	26036.4		1.47327
63	269579	74284	20025360		1.29891		105	40.466	40.86	1653.42		0.714465		36	255.934	77.506	19836.4		1.35525		70	331.712	70.446	23367.7		1.2318		1	252.58	49.968	12621		0.873725		17	160.889	74.274	11949.9		1.29873
64	130938	94255	12341497		1.64811		106	171.348	46.828	8023.82		0.81882		37	128.726	84.377	10861.5		1.47539		71	307.684	56.206	17293.8		0.982801		2	270.217	43.796	11834.4		0.765803		18	171.854	57.967	9961.78		1.01359
65	130563	92970	12138473		1.62564		107	226.508	54.37	12315.3		0.950697		38	62.002	78.9	4891.94		1.37962		72	311.432	70.502	21956.5		1.23278		3	89.535	43.566	3900.72		0.761782		19	173.016	77.898	13477.5		1.3621
66	126702	95436	12091991		1.66876		108	172.978	46.56	8053.85		0.814134		39	88.167	73.228	6456.26		1.28044		73	143.514	50.154	7197.78		0.876977		4	267.724	36.082	9660.04		0.630919		20	125.428	58.35	7318.68		1.02029
67	369629	82830	30616419		1.44834		109	59.602	42.609	2539.61		0.745048		40	105.373	72.172	7604.96		1.26198		74	221.073	56.572	12506.5		0.9892		5	234.624	41.582	9756.12		0.72709		21	214.306	83.072	17802.8		1.45257
68	208253	88692	18470336		1.55084		110	17.712	41.91	742.313		0.732825		41	201.468	73.334	14774.4		1.2823		75	286.167	69.183	19797.9		1.20971		6	291.227	45.242	13175.8		0.791088		22	170.71	90.112	15383.1		1.57567
69	177177	92108	16319474		1.61057		1	139.354	44.163	6154.25		0.772221		42	139.41	82.19	11458.1		1.43715		76	193.689	54.148	10487.8		0.946815		7	261.276	37.063	9683.81		0.648072		23	175.19	89.602	15697.4		1.56675
70	188048	94083	17692149		1.64511		2	47.944	67.231	3223.35		1.17558		43	228.064	79.554	18143.4		1.39106		77	209.565	63.462	13299.5		1.10968		8	229.732	42.393	9739.12		0.741271		24	154.16	87.217	13445.5		1.52505
71	194364	95324	18527464		1.66681		3	187.879	56.796	10670.8		0.993117		44	233.837	73.77	17250		1.28992		78	76.865	74.741	5744.91		1.3069		9	239.028	42.497	10158		0.743089		25	175.602	71.929	12630.9		1.25773
72	208234	92597	19281885		1.61912		4	191.065	61.826	11812.7		1.08107		45	234.343	76.757	17987.5		1.34215		1	280.132	59.649	16709.5		1.043		10	304.404	45.769	13932.4		0.800303		26	239.628	92.377	22136.1		1.61528
73	200455	91300	18301537		1.59644		5	65.788	60.999	4012.97		1.06661		46	252.598	79.03	19962.8		1.38189		2	250.312	67.992	17019.1		1.18889		11	139.616	37.792	5276.39		0.660819		27	264.837	91.929	24346.2		1.60744
74	366237	89983	32955028		1.57341		6	97.726	45.651	4461.23		0.798239		47	252.748	70.393	17791.6		1.23087		3	262.138	63.371	16611.9		1.10809		12	148.856	38.646	5752.67		0.675752		28	344.082	73.357	25240.9		1.2827
75	280506	93206	26144884		1.62977		7	97.426	51.711	5037.96		0.904203		48	251.924	75.314	18973.3		1.31692		4	267.049	73.857	19723.3		1.29144		13	176.09	41.355	7282.17		0.723121		29	212.601	99.667	21189.2		1.74275
76	176521	87074	15370370		1.52255		8	71.504	42.135	3012.83		0.73676		49	127.92	69.152	8845.91		1.20917		5	367.698	82.79	30441.8		1.44764		14	284.93	47.678	13584.9		0.833683		30	245.214	94.991	23293		1.66098
77	131163	103139	13528017		1.80346		9	235.336	69.509	16357.9		1.21541		50	200.418	75.645	15160.6		1.32271		6	383.349	76.341	29265.3		1.33488		15	203.267	47.365	9627.71		0.82821		31	151.049	78.426	11846.1		1.37133
78	178133	104137	18550180		1.82091		10	169.398	47.571	8058.4		0.831812		51	204.017	67.004	13670		1.17161		7	305.547	88.134	26929		1.54108		16	276.308	50.233	13879.8		0.878359		32	277.151	104.515	28966.4		1.82752
79	166268	99808	16594882		1.74521		11	66.481	45.305	3011.95		0.792189		52	211.176	66.051	13948.5		1.15495		8	356.903	84.234	30063.3		1.47289		17	290.871	48.109	13993.4		0.841219		33	169.211	62.279	10538.3		1.08899
80	186305	86514	16117931		1.51276		12	99.412	58.475	5813.11		1.02248		53	155.866	75.541	11774.2		1.32089		9	232.693	64.297	14961.4		1.12428		18	140.047	54.306	7605.41		0.949578		34	149.643	89.963	13462.4		1.57307
81	136317	94585	12893569		1.65388		13	213.725	70.048	14971.1		1.22484		54	159.633	78.347	12506.8		1.36995		10	316.23	78.877	24943.4		1.37922		19	226.321	44.765	10131.2		0.782747		35	284.93	108.508	30917.1		1.89734
82	362713	94232	34179053		1.64771		14	194.458	61.798	12017.1		1.08058		55	88.054	58.425	5144.56		1.0216		11	323.409	69.078	22340.4		1.20788		20	286.635	44.071	12632.4		0.770612		1	153.842	79.249	12191.8		1.38572
83	134143	94374	12659601		1.65019		15	189.247	60.031	11360.8		1.04968		56	89.872	50.675	4554.27		0.886087		12	245.457	64.145	15744.8		1.12162		21	343.576	51.987	17861.4		0.909029		2	154.085	89.214	13746.5		1.55997
1	31169	73263	2283580		1.28105		16	126.815	70.673	8962.39		1.23577		57	148.631	58.091	8634.13		1.01576		13	241.709	65.342	15793.7		1.14255		22	185.555	50.971	9457.86		0.891263		3	263.825	85.157	22466.6		1.48903
2	92215	79326	7315041		1.38707		17	198.356	67.853	13459.1		1.18646		58	170.129	83.03	14125.9		1.45184		14	296.194	62.605	18543.3		1.09469		23	174.853	44.344	7753.61		0.775385		4	268.117	97.022	26013.2		1.6965
3	70492	69008	4864498		1.20665		18	233.293	72.595	16935.8		1.26937		59	176.671	73.863	13049.4		1.29155		15	272.035	63.426	17254.1		1.10905		24	212.901	44.032	9374.53		0.76993		5	216.912	85.542	18555.2		1.49576
4	162820	92182	15009044		1.61187		19	119.861	67.837	8130.98		1.18618		60	192.996	73.348	14155.9		1.28254		16	152.755	43.943	6712.46		0.768374		25	240.247	48.637	11685		0.850452		6	282.756	99.81	28221.8		1.74525
5	102636	76579	7859747		1.33904		20	142.709	65.954	9412.2		1.15325		61	183.268	75.045	13753.3		1.31221		17	302.529	57.512	17399.1		1.00564		26	183.399	48.657	8923.65		0.850801		7	244.108	88.837	21685.7		1.55338
6	68843	54666	3763371		0.955873		21	238.147	77.225	18391		1.35033		62	122.035	73.773	9002.86		1.28997		18	186.211	41.073	7648.22		0.71819		27	284.161	52.76	14992.2		0.922545		8	206.434	99.081	20453.8		1.7325
7	128820	87482	11269477		1.52968		22	180.176	54.33	9788.94		0.949998		63	289.765	69.027	20001.5		1.20698		1	369.348	58.01	21426		1.01434		28	173.503	54.697	9490.17		0.956415		9	186.623	75.646	14117.4		1.32272
8	80651	89564	7223369		1.56609		23	135.493	65.632	8892.59		1.14762		64	105.616	62.352	6585.42		1.09027		2	208.571	67.84	14149.4		1.18623		29	201.899	46.418	9371.7		0.811651		10	173.597	118.769	20617.9		2.07676
9	44833	79187	3550208		1.38464		24	74.053	68.424	5067.02		1.19644		65	52.18	62.932	3283.82		1.10041		3	208.74	56.56	11806.4		0.988991		30	204.541	44.121	9024.66		0.771486		11	334.786	91.863	30754.6		1.60629
10	180326	81983	14783548		1.43353		25	255.635	61.355	15684.5		1.07283		66	178.114	70.849	12619.1		1.23884		4	322.678	71.296	23005.5		1.24666		31	215.319	46.137	9934.23		0.806737		12	221.822	81.225	18017.4		1.42028
11	121135	81581	9882407		1.4265		26	157.384	65.83	10360.7		1.15108		67	228.982	64.846	14848.5		1.13388		5	250.518	73.622	18443.6		1.28733		32	135.68	38.4	5210.06		0.67145		13	192.94	95.782	18480.2		1.67481
12	39004	73067	2849898		1.27763		27	149.475	72.109	10778.5		1.26088		68	187.092	71.992	13469.1		1.25883		6	203.511	67.529	13742.8		1.18079		33	173.784	53.179	9241.7		0.929872		14	86.086	87.755	7554.54		1.53446
13	111202	93252	10369761		1.63058		28	253.31	60.507	15327.2		1.05801		69	127.096	69.453	8827.2		1.21443		7	220.079	66.691	14677.2		1.16614		34	304.629	41.782	12728.1		0.730587		15	97.482	89.814	8755.28		1.57046
14	168386	85662	14424378		1.49786		29	217.23	71.458	15522.8		1.24949		70	107.659	66.003	7105.87		1.15411		8	221.073	62.214	13753.8		1.08785		35	130.282	32.505	4234.85		0.568372		16	145.932	92.172	13450.9		1.61169
15	36699	86035	3157375		1.50438		30	163.063	58.977	9616.91		1.03125		1	179.426	54.588	9794.54		0.954509		9	202.536	62.981	12756		1.10127		36	197.738	45.569	9010.67		0.796805		17	206.509	99.239	20493.7		1.73526
16	42565	77947	3317814		1.36296		31	230.557	69.001	15908.6		1.20653		2	289.822	51.137	14820.6		0.894166		10	349.63	55.797	19508.4		0.975649		37	222.235	48.214	10714.9		0.843055		18	118.811	92.703	11014.2		1.62098
17	36905	86428	3189613		1.51125		32	185.086	66.7	12345.3		1.1663		3	152.099	60.878	9259.43		1.06449		11	205.816	58.014	11940.2		1.01441		38	314.375	55.029	17299.7		0.96222		19	326.239	101.323	33055.6		1.7717
18	61402	87322	5361710		1.52689		33	210.933	77.652	16379.3		1.3578		4	208.871	62.244	13000.9		1.08838		12	264.537	73.058	19326.7		1.27747		39	240.04	43.4	10417.8		0.758879		20	165.05	104.852	17305.9		1.83341
19	168161	88676	14911806		1.55056		34	268.192	68.054	18251.6		1.18997		5	266.749	58.912	15714.6		1.03012		13	300.149	76.781	23045.7		1.34257		40	209.283	47.125	9862.41		0.824013		21	272.016	92.335	25116.7		1.61454
20	148894	95475	14215619		1.66945		35	155.472	74.091	11519.1		1.29553		6	176.821	68.561	12123.1		1.19884		14	376.301	65.691	24719.5		1.14865		41	321.61	41.784	13438.2		0.730622		22	178.901	101.868	18224.3		1.78123
21	104567	89707	9380360		1.56859		36	370.978	72.799	27007		1.27294		7	333.905	70.402	23507.6		1.23103		15	215.693	68.201	14710.4		1.19254		42	258.933	40.914	10594.1		0.71541		23	138.96	107.287	14908.6		1.87599
22	47026	95838	4506884		1.67579		37	111.595	75.721	8450.13		1.32403		8	262.982	70.969	18663.4		1.24094		16	166.343	58.602	9748.13		1.0247		43	358.065	58.303	20876.3		1.01947		24	165.219	106.172	17541.6		1.85649
23	41178	90050	3708079		1.57459		38	94.221	72.981	6876.32		1.27612		9	237.548	66.262	15740.4		1.15864		17	136.598	56.353	7697.73		0.985371		44	346.388	56.747	19656.3		0.99226		25	170.411	109.805	18711.9		1.92002
24	72516	76663	5559354		1.34051		39	166.681	45.73	7622.24		0.799621		10	235.149	56.296	13238		0.984374		18	291.115	78.824	22947		1.37829		45	287.048	40.755	11698.6		0.712629		26	219.011	121.164	26536.1		2.11864
25	142671	101710	14511120		1.77847		40	186.567	69.153	12901.6		1.20919		11	242.571	68.118	16523.4		1.19109		19	225.59	43.117	9726.8		0.75393		46	194.195	40.692	7902.24		0.711528		27	171.61	74.806	12837.5		1.30803
26	174928	92419	16166700		1.61601		41	182.593	66.604	12161.4		1.16462		12	196.501	69.582	13673		1.21669		20	272.072	75.723	20602		1.32407		47	240.434	39.563	9512.29		0.691786		28	168.105	85.464	14366.9		1.4944
27	34356	87285	2998735		1.52624		42	276.477	74.758	20668.9		1.3072		13	276.664	68.245	18880.9		1.19331		21	198.675	63.029	12522.3		1.10211		48	143.777	43.059	6190.93		0.752916		29	337.073	76.461	25772.8		1.33697
28	49725	78791	3917888		1.37772		43	199.35	67.487	13453.5		1.18006		14	212.282	68.734	14591		1.20186		22	180.044	43.537	7838.64		0.761274		1	178.845	64.975	11620.5		1.13613		30	291.002	114.254	33248.3		1.99781
29	159802	93058	14870890		1.62718		44	207.934	33.664	6999.97		0.588638		15	254.416	55.748	14183.3		0.974792		23	246.75	77.18	19044.1		1.34955		2	269.692	80.56	21726.3		1.40865		31	166.849	79.169	13209.3		1.38432
30	230744	89579	20669854		1.56635		45	181.806	64.218	11675.3		1.1229		16	192.996	71.949	13885.9		1.25808		24	357.015	64.788	23130.3		1.13286		3	339.378	79.055	26829.6		1.38233		32	192.077	69.116	13275.5		1.20854
31	93452	79658	7444254		1.39288		46	176.333	65.688	11583		1.1486		17	200.306	51.873	10390.5		0.907035		25	238.747	63.242	15098.9		1.10583		4	273.272	83.819	22905.3		1.46563		33	242.777	85.793	20828.5		1.50015
32	176296	86035	15167591		1.50438		47	218.355	64.209	14020.4		1.12274		18	242.964	63.628	15459.4		1.11258		26	235.299	61.272	14417.2		1.07138		5	165.481	72.779	12043.6		1.27259		34	219.442	101.791	22337.1		1.77989
33	107116	53228	5701594		0.930728		48	220.979	71.526	15805.8		1.25068		19	275.746	63.56	17526.3		1.11139		27	300.243	66.988	20112.5		1.17133		6	213.126	75.062	15997.6		1.31251		35	181	83.711	15151.7		1.46374
34	159127	84420	13433609		1.47614		49	254.323	70.205	17854.8		1.22758		20	229.938	51.44	11828		0.899464		28	241.952	54.075	13083.5		0.945539		7	170.879	69.606	11894.2		1.21711		36	205.76	100.578	20694.8		1.75868
35	156185	85923	13419795		1.50242		50	178.339	68.64	12241.2		1.20022		21	201.486	60.79	12248.4		1.06296		29	266.655	59.277	15806.5		1.0365		8	298.987	88.349	26415.3		1.54484		37	144.227	89.214	12867		1.55997
36	145426	102562	14915217		1.79337		51	238.185	50.687	12072.9		0.886297		22	222.628	61.178	13620		1.06974		30	272.897	59.174	16148.5		1.0347		9	143.983	77.808	11203.1		1.36053		38	259.402	95.672	24817.5		1.67289
37	311245	97553	30362846		1.70578		52	308.321	72.534	22363.6		1.26831		23	250.855	70.681	17730.8		1.23591		1	245.945	69.521	17098.4		1.21562		10	358.177	77.471	27748.3		1.35463		39	216.818	88.183	19119.6		1.54194
38	379450	74135	28130583		1.2963		53	270.442	64.606	17472.3		1.12968		24	174.215	61.75	10757.7		1.07974		2	225.309	64.314	14490.5		1.12457		11	298.443	86.407	25787.6		1.51089		1	359.545	71.19	25596		1.24481
39	37842	88681	3355862		1.55065		54	149.962	62.971	9443.32		1.10109		25	255.635	56.02	14320.6		0.979548		3	215.169	67.214	14462.4		1.17528		12	220.173	77.537	17071.6		1.35579		2	213.763	78.972	16881.2		1.38088
40	146157	75674	11060231		1.32321		55	183.306	59.238	10858.7		1.03582		26	202.967	53.308	10819.7		0.932127		4	206.659	68.564	14169.5		1.19889		13	222.16	73.094	16238.4		1.2781		3	244.558	69.171	16916.2		1.2095
41	51299	95876	4918366		1.67646		56	199.387	61.614	12285		1.07736		27	290.965	65.992	19201.4		1.15392		5	190.503	59.172	11272.5		1.03466		14	179.613	86.571	15549.3		1.51375		4	216.612	69.633	15083.4		1.21758
42	168761	75163	12684567		1.31428		57	186.117	59.655	11102.7		1.04311		28	311.039	65.073	20240.3		1.13785		6	243.827	61.389	14968.2		1.07343		15	162.876	83.868	13660.1		1.46649		5	241.802	93.748	22668.4		1.63925
43	38404	66437	2551473		1.1617		58	226.92	68.702	15589.9		1.2013		29	191.759	53.415	10242.7		0.933998		7	382.074	61.867	23637.8		1.08179		16	168.855	64.632	10913.5		1.13014		6	338.741	81.675	27666.8		1.42814
44	118099	69504	8208403		1.21533		59	194.195	65.595	12738.2		1.14697		30	276.833	66.263	18343.9		1.15865		8	245.401	62.183	15259.9		1.08731		17	204.317	71.494	14607.5		1.25012		7	194.439	63.112	12271.5		1.10356
45	38254	98682	3775010		1.72552		60	256.853	62.341	16012.4		1.09008		31	43.915	64.289	2823.24		1.12414		9	164.6	68.786	11322.1		1.20277		18	242.833	70.955	17230.2		1.2407		8	227.202	88.362	20076		1.54507
46	86686	77627	6729137		1.35736		61	203.698	56.383	11485.1		0.985896		32	266.918	62.638	16719.1		1.09527		10	202.498	71.173	14412.4		1.24451		19	148.107	59.188	8766.14		1.03494		9	206.322	87.972	18150.5		1.53825
47	175228	60288	10564050		1.05418		62	219.986	66.433	14614.3		1.16163		33	249.093	62.016	15447.7		1.08439		11	209.077	72.964	15255		1.27583		20	227.708	67.379	15342.8		1.17817		10	171.385	79.547	13633.1		1.39093
48	243302	101301	24646594		1.77132		63	275.577	49.125	13537.8		0.858985		34	198.6	65.202	12949.1		1.1401		12	222.16	62.918	13977.8		1.10016		21	168.199	71.886	12091.1		1.25698		11	255.335	94.19	24050.1		1.64698
49	48094	103773	4990882		1.81454		64	198.281	63.555	12601.9		1.1113		35	284.986	55.36	15776.7		0.968008		13	267.892	88.899	23815.3		1.55446		22	176.802	86.901	15364.2		1.51952		12	225.533	87.527	19740.3		1.53047
50	38385	73269	2812468		1.28116		65	164.488	61.805	10166.2		1.0807		36	392.683	67.465	26492.2		1.17967		14	217.736	61.13	13310.2		1.0689		23	197.756	65.338	12921.1		1.14248		13	198.244	72.995	14470.8		1.27637
51	62751	96737	6070342		1.69151		66	240.34	53.539	12867.7		0.936166		37	305.772	65.067	19895.8		1.13774		15	326.876	73.254	23945.1		1.2809		24	193.558	79.357	15360.2		1.38761		14	142.334	62.866	8947.94		1.09926
52	71804	93726	6729887		1.63886		67	273.984	68.21	18688.5		1.1927		38	329.988	65.701	21680.6		1.14883		16	141.884	41.334	5864.62		0.722754		25	210.221	71.878	15110.2		1.25684		15	219.648	79.121	17378.7		1.38349
53	124453	47959	5968643		0.838596		68	209.658	60.614	12708.3		1.05988		39	386.198	58.455	22575		1.02213		17	198.919	67.221	13371.6		1.17541		26	144.208	74.893	10800.2		1.30956		16	231.812	79.878	18516.7		1.39672
54	187129	87962	16460346		1.53808		69	192.977	58.715	11330.7		1.02667		40	232.075	59.105	13716.8		1.03349		18	332.087	79.34	26347.9		1.38731		27	333.361	89.314	29773.8		1.56172		17	189.997	91.037	17296.8		1.59184
55	184130	75663	13931870		1.32302		70	274.171	73.193	20067.5		1.27983		41	307.759	64.034	19707.1		1.11968		19	302.304	77.995	23578.1		1.3638		28	168.555	74.536	12563.4		1.30331		18	290.609	82.634	24014.1		1.44491
56	168349	95284	16040992		1.66611		71	202.33	56.825	11497.5		0.993624		42	247.238	59.065	14603.1		1.03279		20	279.513	79.257	22153.4		1.38586		29	154.048	60.136	9263.87		1.05152		19	197.494	77.638	15333		1.35755
57	55104	110289	6077390		1.92848		72	208.234	67.46	14047.5		1.17958		43	226.302	58.612	13264.1		1.02487		21	201.224	58.683	11808.4		1.02611		30	150.524	63.443	9549.7		1.10934		20	345.713	93.556	32343.7		1.63589
58	142690	91405	13042613		1.59828		73	278.107	44.11	12267.3		0.771294		44	228.008	56.946	12984.1		0.99574		22	148.107	70.931	10505.4		1.24028		31	104.267	65.675	6847.7		1.14837		21	208.103	96.358	20052.4		1.68489
59	54111	105623	5715370		1.84689		74	295.032	72.119	21277.5		1.26105		45	356.04	62.09	22106.7		1.08569		23	260.47	79.385	20677.4		1.3881		32	152.342	67.643	10304.8		1.18278		22	198.769	69.533	13821		1.21583
60	203267	86030	17487082		1.50429		75	257.097	50.785	13056.5		0.888011		46	217.493	60.341	13123.7		1.0551		24	245.289	67.991	16677.4		1.18887		33	171.085	68.27	11680		1.19375		23	281.162	78.55	22085.2		1.3735
61	154142	99831	15388176		1.74561		76	200.774	63.929	12835.2		1.11784		47	207.859	60.199	12512.9		1.05262		25	255.522	85.4	21821.5		1.49328		34	190.953	73.946	14120.1		1.293		24	196.051	89.069	17462		1.55743
62	152211	69006	10503473		1.20662		77	249.412	59.73	14897.4		1.04442		48	326.333	61.034	19917.4		1.06722		26	182.987	67.932	12430.6		1.18784		35	341.29	73.658	25138.7		1.28796		25	297.488	79.177	23554.1		1.38446
63	68262	60559	4133843		1.05892		78	245.588	62.585	15370.2		1.09434		49	211.12	55.359	11687.5		0.96799		27	203.735	66.599	13568.5		1.16453		36	168.949	72.286	12212.7		1.26397		26	327.664	88.387	28961.1		1.54551
64	74840	104393	7812815		1.82538		79	238.222	61.318	14607.4		1.07219		1	252.242	59.914	15112.8		1.04764		28	177.852	69.737	12402.9		1.2194		37	213.538	78.935	16855.6		1.38023		27	391.708	82.56	32339.3		1.44362
65	65788	64684	4255410		1.13104		80	193.802	57.609	11164.7		1.00733		2	277.133	62.091	17207.5		1.0857		29	199.949	76.267	15249.5		1.33358		38	244.145	71.894	17552.5		1.25712		28	194.533	73.874	14371		1.29174
66	69986	104100	7285521		1.82026		81	261.014	47.969	12520.6		0.838771		3	239.403	55.507	13288.7		0.970578		30	272.185	62.492	17009.3		1.09272		39	186.436	64.639	12051.1		1.13026		29	206.622	81.335	16805.6		1.4222
67	140797	86537	12184112		1.51316		82	259.721	69.08	17941.5		1.20791		4	327.12	67.829	22188.1		1.18604		31	174.253	55.013	9586.16		0.96194		1	140.591	84.703	11908.4		1.48109		30	268.174	83.313	22342.3		1.45679
68	52743	92711	4889839		1.62112		83	218.018	51.597	11249		0.902209		5	315.743	71.11	22452.5		1.24341		32	228.495	67.39	15398.3		1.17836		2	226.977	75.867	17219.9		1.32659		31	182.65	67.354	12302.1		1.17773
69	58853	110813	6521653		1.93764		84	222.328	61.228	13612.8		1.07061		6	107.903	71.023	7663.6		1.24189		33	369.91	83.58	30917		1.46145		3	150.899	78.359	11824.4		1.37016		32	184.187	73.653	13565.9		1.28787
70	65038	91091	5924373		1.59279		85	310.926	67.473	20979.2		1.17981		7	110.546	66.554	7357.31		1.16374		34	300.411	72.698	21839.2		1.27117		4	167.955	81.198	13637.5		1.4198		33	285.342	96.499	27535.3		1.68735
71	134330	77321	10386554		1.35201		86	290.234	70.375	20425.2		1.23056		8	257.396	62.608	16115		1.09474		35	147.188	57.86	8516.25		1.01172		5	135.061	85.055	11487.7		1.48725		34	164.263	86.072	14138.5		1.50503
72	43446	91601	3979702		1.60171		87	306.203	69.123	21165.6		1.20866		9	183.512	70.03	12851.3		1.22452		36	296.138	86.013	25471.8		1.504		6	85.524	87.093	7448.53		1.52288		35	184.955	62.175	11499.5		1.08717
73	92852	103835	9641374		1.81563		88	204.71	59.107	12099.9		1.03353		10	272.934	65.336	17832.3		1.14245		37	205.441	71.039	14594.3		1.24217		7	190.353	38.179	7267.43		0.667586		36	232.3	73.956	17179.9		1.29317
74	85974	106802	9182172		1.86751		89	313.531	61.034	19136.2		1.06722		11	258.015	54.901	14165.3		0.959982		38	276.383	63.17	17459		1.10457		8	275.483	97.923	26976.3		1.71225		37	251.849	77.361	19483.2		1.35271
75	81026	123128	9976534		2.15298		90	186.829	55.779	10421.2		0.975334		12	397.537	72.122	28671.3		1.2611		39	163.776	57.663	9443.77		1.00828		9	185.143	76.88	14233.8		1.3443		38	204.354	73.086	14935.5		1.27796
76	98981	98222	9722193		1.71748		91	95.533	62.551	5975.62		1.09375		13	229.338	71.435	16382.8		1.24909		40	164.038	64.078	10511.2		1.12045		10	294.845	82.927	24450.7		1.45004		39	149.718	69.453	10398.4		1.21443
77	99450	115858	11522075		2.02586		92	153.598	57.037	8760.74		0.997331		14	299.043	61.937	18521.8		1.08301		41	129.851	58.164	7552.65		1.01704		11	295.538	94.12	27816		1.64575		40	314.187	62.467	19626.3		1.09228
78	175171	88403	15485639		1.54579		93	220.885	62.689	13847.2		1.09616		15	349.574	75.551	26410.5		1.32106		42	235.973	44.347	10464.6		0.775438		12	204.654	92.928	19018.1		1.62491		41	305.884	78.282	23945.2		1.36881
79	63970	97508	6237529		1.70499		94	349.574	67.016	23426.9		1.17182		16	203.079	71.918	14605		1.25754		43	174.459	79.292	13833.2		1.38648		13	173.259	93.262	16158.5		1.63075		1	178.601	85.048	15189.6		1.48712
80	106535	104367	11118671		1.82493		1	203.361	80.655	16402.1		1.41031		17	352.685	56.391	19888.3		0.986036		44	186.529	65.297	12179.8		1.14176		14	190.54	87.267	16627.9		1.52592		2	187.579	86.004	16132.6		1.50384
81	167281	91379	15286008		1.59782		2	266.449	43.007	11459.3		0.752007		18	351.092	71.502	25103.9		1.25026		45	151.049	59.396	8971.67		1.03858		15	219.836	87.64	19266.4		1.53245		3	200.755	98.843	19843.2		1.72834
82	95945	50304	4826413		0.8796		3	206.584	78.189	16152.7		1.36719		19	100.912	70.956	7160.32		1.24071		46	207.803	75.513	15691.9		1.3204		16	326.876	94.84	31000.9		1.65834		4	220.192	109.987	24218.3		1.9232
83	197644	94461	18669610		1.65172		4	151.049	67.806	10242		1.18563		20	112.589	69.909	7870.94		1.22241		47	202.18	68.444	13838		1.19679		17	165.313	91.562	15136.3		1.60102		5	262.345	73.312	19232.9		1.28191
84	212638	96662	20554023		1.6902		5	290.946	78.989	22981.5		1.38118		21	217.118	69.353	15057.7		1.21269		48	177.514	56.419	10015.1		0.986525		18	188.066	98.58	18539.5		1.72374		6	127.602	90.575	11557.6		1.58377
85	103049	90533	9329304		1.58303		6	350.774	73.535	25794		1.28581		22	194.345	64.856	12604.5		1.13405		49	181.525	57.918	10513.5		1.01274		19	201.636	95.027	19160.8		1.66161		7	223.884	127.803	28613.1		2.23472
86	182350	93801	17104596		1.64018		7	345.844	72.799	25177.2		1.27294		23	235.542	65.396	15403.6		1.14349		50	206.791	66.677	13788.2		1.16589		20	187.036	105.677	19765.4		1.84784		8	219.18	84.631	18549.4		1.47983
87	167524	97353	16309053		1.70228		8	210.052	76.325	16032.3		1.3346		24	282.043	58.82	16589.8		1.02851		51	366.93	85.756	31466.5		1.4995		21	214.7	88.037	18901.6		1.53939		9	82.3	109.63	9022.54		1.91696
88	205029	88325	18109103		1.54442		9	250.612	86.15	21590.1		1.50639		25	97.932	50.916	4986.25		0.890301		52	154.76	67.177	10396.3		1.17464		22	139.129	60.267	8384.81		1.05381		10	234.062	105.623	24722.2		1.84689
89	103892	92574	9617683		1.61872		10	215.394	64.237	13836.3		1.12323		26	115.719	50.619	5857.59		0.885108		53	267.743	88.569	23713.7		1.54869		23	143.402	93.854	13458.9		1.6411		11	71.598	106.757	7643.59		1.86672
90	85411	80659	6889202		1.41038		11	215.075	69.579	14964.8		1.21664		27	339.247	64.291	21810.5		1.12417		54	271.304	62.716	17015.1		1.09663		24	189.266	94.244	17837.1		1.64792		12	52.255	124.299	6495.26		2.17345
91	97557	86460	8434761		1.51181		12	229.151	69.851	16006.5		1.22139		28	321.797	69.161	22255.8		1.20933		55	139.166	59.605	8294.98		1.04223		25	191.44	90.61	17346.5		1.58438		13	283.955	115.108	32685.6		2.01274
92	218055	87577	19096536		1.53134		13	277.076	77.098	21362.1		1.34811		29	319.66	62.805	20076.2		1.09819		56	239.909	54.052	12967.5		0.945137		26	142.184	85.56	12165.2		1.49608		14	189.322	97.95	18544.1		1.71272
93	96357	99835	9619838		1.74568		14	264.106	84.766	22387.3		1.48219		30	269.711	61.614	16617.9		1.07736		57	218.28	73.329	16006.2		1.28221		27	195.695	94.705	18533.3		1.65598		15	192.902	83.764	16158.3		1.46467
94	97388	81675	7954155		1.42814		15	217.024	73.426	15935.1		1.2839		31	262.776	71.716	18845.2		1.254		58	177.964	78.377	13948.4		1.37048		28	299.943	96.731	29013.7		1.69141		16	175.977	122.905	21628.4		2.14908
95	370922	85242	31618040		1.49052		16	176.221	73.283	12914.1		1.2814		32	254.06	58.948	14976.3		1.03075		59	209.639	74.162	15547.3		1.29677		29	158.246	70.116	11095.6		1.22603		17	163.176	108.439	17694.6		1.89613
96	166250	74402	12369348		1.30097		17	197.532	75.002	14815.2		1.31146		33	285.417	71.022	20271		1.24187		60	141.49	56.076	7934.25		0.980528		30	143.608	76.079	10925.5		1.33029		18	168.63	101.313	17084.4		1.77153
97	95158	83192	7916351		1.45467		18	194.589	84.927	16525.9		1.48501		34	331.487	68.964	22860.7		1.20588		61	341.852	80.947	27672		1.41541		1	211.851	71.798	15210.6		1.25544		19	351.617	79.504	27954.9		1.39018
98	123291	78838	9720056		1.37854		19	296.363	79.706	23622		1.39371		35	241.39	56.531	13646.1		0.988484		62	166.437	71.649	11925.1		1.25283		2	192.771	77.343	14909.5		1.3524		20	148.181	93.826	13903.3		1.64061
99	252823	88135	22282569		1.5411		20	171.291	71.164	12189.8		1.24435		36	311.376	65.592	20423.9		1.14692		63	305.003	72.581	22137.5		1.26913		3	237.979	66.167	15746.3		1.15698		21	153.336	118.348	18147.1		2.0694
100	159521	75731	12080651		1.32421		21	203.323	80.167	16299.8		1.40178		37	304.966	66.967	20422.7		1.17096		64	198.094	68.886	13645.9		1.20452		4	213.707	76.484	16345.2		1.33738		22	135.867	72.785	9889.14		1.2727
101	106235	85143	9045162		1.48878		22	199.425	69.967	13953		1.22342		38	299.568	63.476	19015.2		1.10992		65	206.941	45.764	9470.36		0.800215		5	272.784	67.228	18338.7		1.17553		23	162.707	77.765	12652.9		1.35977
102	160121	79492	12728350		1.38997		23	268.53	69.693	18714.7		1.21863		39	224.315	56.834	12748.8		0.993782		66	283.786	73.873	20964.3		1.29172		6	112.795	74.836	8441.13		1.30856		24	153.954	118.636	18264.6		2.07443
103	100931	79054	7979008		1.38231		24	254.941	81.456	20766.4		1.42431		40	219.386	64.245	14094.5		1.12337		67	198.506	75.621	15011.2		1.32229		7	186.155	47.376	8819.18		0.828402		25	166.512	104.635	17422.9		1.82962
1	132306	51422	6803415		0.899149		25	240.865	88.288	21265.5		1.54378		41	377.576	63.414	23943.7		1.10884		68	206.828	69.168	14305.8		1.20945		8	131.744	65.94	8687.17		1.15301		26	196.145	79.199	15534.4		1.38485
2	198637	39030	7752744		0.682466		26	250.33	57.715	14447.8		1.00919		42	191.047	58.57	11189.5		1.02414		69	169.08	66.513	11246		1.16303		9	152.23	84.653	12886.7		1.48022		27	126.571	80.747	10220.2		1.41192
3	271604	57091	15506013		0.998276		27	247.781	91.206	22599.2		1.5948		43	169.286	67.486	11424.5		1.18004		70	275.764	88.89	24512.6		1.5543		10	188.76	57.602	10872.9		1.00721		28	207.203	103.191	21381.5		1.80437
4	160346	53614	8596812		0.937478		28	294.864	66.595	19636.4		1.16446		44	247.163	56.11	13868.3		0.981122		71	281.462	81.149	22840.4		1.41895		11	208.983	93.581	19556.9		1.63633		29	209.583	103.058	21599.3		1.80204
5	151218	49731	7520238		0.869581		29	191.309	71.063	13595		1.24259		45	326.502	58.319	19041.1		1.01975		72	330.4	69.995	23126.5		1.22391		12	159.54	81.424	12990.3		1.42375		30	152.717	88.36	13494.1		1.54504
6	257471	58718	15118184		1.02672		30	213.013	84.17	17929.3		1.47177		46	261.839	56.176	14709		0.982276		73	256.084	78.618	20132.9		1.37469		13	184.805	91.797	16964.6		1.60513		31	248.606	111.098	27619.6		1.94263
7	190578	46560	8873364		0.814134		31	242.665	63.817	15486		1.11588		47	192.958	54.367	10490.5		0.950645		74	207.409	71.136	14754.3		1.24386		14	220.604	105.236	23215.4		1.84012		32	140.666	71.877	10110.6		1.25682
8	311920	47981	14966310		0.838981		32	215.562	87.655	18895.1		1.53271		48	185.405	59.428	11018.3		1.03914		75	289.897	74.174	21502.8		1.29698		15	164.619	78.816	12974.5		1.37815		33	337.635	65.122	21987.3		1.1387
9	155941	42381	6608939		0.741061		33	336.473	67.713	22783.7		1.18401		49	346.538	64.805	22457.3		1.13316		76	198.225	74.552	14778.1		1.30359		16	158.771	81.306	12909		1.42169		34	136.917	96.733	13244.3		1.69144
10	132287	57091	7552438		0.998276		34	262.326	80.746	21181.8		1.4119		50	342.995	63.099	21642.7		1.10333		77	157.478	53.781	8469.4		0.940398		17	221.241	103.558	22911.3		1.81078		35	132.756	96.905	12864.7		1.69445
11	190391	55357	10539497		0.967955		35	212.451	84.196	17887.5		1.47223		51	214.25	56.459	12096.4		0.987225		78	250.724	68.043	17060.1		1.18978		18	185.161	102.247	18932.2		1.78786		36	108.278	81.513	8826		1.42531
12	152399	48213	7347560		0.843038		36	195.395	71.136	13899.6		1.24386		52	318.011	66.819	21249.2		1.16838		79	258.352	63.428	16386.6		1.10908		19	219.854	93.481	20552.2		1.63458		37	262.644	100.168	26308.5		1.75151
13	244726	51523	12609108		0.900915		37	183.043	76.278	13962.2		1.33377		53	287.666	60.693	17459.2		1.06126		80	216.2	84.865	18347.7		1.48392		20	129.251	72.457	9365.2		1.26696		38	194.964	91.276	17795.5		1.59602
14	193989	56947	11047055		0.995758		38	209.077	84.987	17768.8		1.48606		54	351.43	55.083	19357.7		0.963164		81	186.005	70.59	13130.1		1.23431		21	265.999	103.476	27524.5		1.80935		39	146.007	105.28	15371.6		1.84089
15	164994	52554	8671165		0.918943		39	288.472	78.746	22716.1		1.37693		55	170.767	58.427	9977.38		1.02164		82	285.492	71.918	20531.9		1.25754		22	210.839	89.05	18775.2		1.5571		40	182.781	87.741	16037.4		1.53421
16	151799	53554	8129439		0.936429		40	214.288	89.632	19206.9		1.56728		56	258.971	52.901	13699.8		0.92501		83	296.682	62.206	18455.3		1.08771		23	140.965	118.937	16766.1		2.0797		41	219.33	76.47	16772.1		1.33713
17	150206	82312	12363801		1.43928		41	242.458	78.698	19081		1.37609		1	366.424	42.295	15498		0.739557		84	175.134	70.91	12418.7		1.23991		24	214.363	97.358	20869.8		1.70237		42	303.073	90.805	27520.5		1.58779
18	126964	57819	7340981		1.01101		42	204.916	73.29	15018.2		1.28153		2	207.259	40.637	8422.37		0.710566		85	187.392	67.318	12614.7		1.1771		25	174.815	112.879	19733		1.97377		43	191.309	79.108	15134		1.38326
19	148556	56125	8337766		0.981384		43	203.511	83.762	17046.4		1.46464		3	204.841	42.684	8743.42		0.746359		86	300.224	69.376	20828.4		1.21309		26	192.002	87.311	16763.8		1.52669		44	170.261	74.728	12723.2		1.30667
20	137760	36127	4976881		0.631706		44	191.609	89.293	17109.4		1.56135		4	187.036	42.951	8033.34		0.751028		87	223.622	65.032	14542.6		1.13713		27	186.867	59.992	11210.6		1.049		1	166.512	53.415	8894.24		0.933998
21	122766	65939	8095121		1.15299		45	225.234	81.692	18399.8		1.42844		5	280.207	48.968	13721.2		0.856239		88	170.579	46.777	7979.23		0.817928		28	197.775	101.248	20024.4		1.77039		2	155.397	51.076	7937.12		0.893099
22	117537	62696	7369058		1.09628		46	227.895	81.19	18502.8		1.41966		6	217.718	43.756	9526.48		0.765104		89	146.851	60.51	8885.87		1.05806		29	240.846	98.264	23666.6		1.71821		3	170.954	52.837	9032.74		0.923891
23	119861	65705	7875454		1.1489		47	190.072	86.463	16434.2		1.51187		7	282.999	36.963	10460.6		0.646324		90	268.155	73.886	19812.8		1.29195		30	301.648	107.294	32365.1		1.87611		4	173.409	50.415	8742.52		0.881541
24	135586	60577	8213407		1.05923		48	239.047	72.885	17422.9		1.27444		8	325.227	46.143	15007		0.806842		91	207.315	52.881	10963		0.924661		31	176.446	115.12	20312.4		2.01295		5	155.622	45.835	7133.03		0.801457
25	112364	48760	5478872		0.852602		49	200.268	89.359	17895.8		1.5625		9	279.626	42.651	11926.2		0.745782		92	325.921	64.716	21092.4		1.1316		32	172.416	78.438	13524		1.37154		6	342.321	52.172	17859.7		0.912263
26	45995	69491	3196248		1.2151		50	274.677	69.127	18987.7		1.20873		10	253.104	42.249	10693.5		0.738753		93	191.965	41.452	7957.28		0.724817		33	170.748	95.814	16360.1		1.67537		7	111.445	39.489	4400.84		0.690492
27	165444	62493	10339097		1.09273		51	258.765	76.902	19899.4		1.34468		11	193.746	41.745	8087.96		0.72994		94	157.665	47.715	7522.98		0.83433		34	189.547	102.749	19475.7		1.79664		8	244.707	54.876	13428.6		0.959545
28	137386	64347	8840301		1.12515		52	318.555	69.702	22203.9		1.21879		12	230.819	43.498	10040.2		0.760593		95	193.089	51.174	9881.09		0.894813		35	137.142	96.037	13170.7		1.67927		9	152.624	53.526	8169.38		0.935939
29	123160	58725	7232534		1.02685		53	211.795	87.374	18505.4		1.52779		13	207.034	44.518	9216.66		0.778428		96	100.387	45.859	4603.65		0.801876		36	207.409	87.63	18175.3		1.53227		10	148.313	41.852	6207.11		0.731811
30	181506	57594	10453617		1.00707		54	244.258	74.238	18133.1		1.2981		14	180.982	42.266	7649.32		0.73905		97	207.709	55.009	11425.9		0.96187		37	167.73	85.774	14386.9		1.49982		11	192.171	46.737	8981.49		0.817229
31	161658	53451	8640727		0.934628		55	233.743	82.839	19363		1.4485		15	215.862	43.495	9388.91		0.76054		1	213.144	48.776	10396.2		0.852882		38	383.011	81.984	31400.7		1.43355		12	185.049	59.81	11067.7		1.04582
32	59771	62267	3721780		1.08878		56	247.725	71.395	17686.3		1.24839		16	314.262	57.296	18006		1.00186		2	240.622	62.202	14967.2		1.08764		39	169.136	94.655	16009.6		1.65511		13	205.291	43.453	8920.47		0.759806
33	118886	55554	6604647		0.9714		57	265.55	81.122	21541.9		1.41847		17	287.647	40.042	11517.9		0.700162		3	223.678	51.469	11512.6		0.899971		40	183.737	85.356	15683.1		1.49251		14	185.105	56.457	10450.6		0.98719
34	101718	60939	6198600		1.06556		58	322.041	77.165	24850.4		1.34928		18	206.566	43.791	9045.67		0.765716		4	287.61	59.057	16985.4		1.03265		1	204.035	71.07	14500.8		1.24271		15	178.526	46.081	8226.75		0.805758
35	217643	60737	13218871		1.06203		59	381.493	78.257	29854.6		1.36838		19	274.977	46.52	12792		0.813434		5	208.721	67.769	14144.9		1.18499		2	183.887	90.675	16673.9		1.58551		16	129.42	41.607	5384.73		0.727527
36	209527	57733	12096695		1.0095		60	261.951	71.911	18837.2		1.25741		20	317.224	56.115	17801.1		0.981209		6	269.261	56.576	15233.7		0.98927		3	218.542	104.705	22882.6		1.83084		17	198.694	48.092	9555.61		0.840922
37	192827	62272	12007704		1.08887		61	204.56	70.685	14459.3		1.23598		21	268.38	51.845	13914.2		0.906546		7	219.779	74.222	16312.5		1.29782		4	220.66	91.278	20141.5		1.59606		18	322.94	54.616	17637.8		0.954998
38	190222	57521	10941776		1.00579		62	197.532	78.965	15598		1.38076		22	178.976	54.283	9715.3		0.949176		8	391.333	67.43	26387.6		1.17906		5	219.592	80.415	17658.5		1.40611		19	168.817	49.179	8302.27		0.859929
1	78364	72171	5655599		1.26196		63	147.263	80.086	11793.7		1.40036		23	271.641	49.677	13494.4		0.868637		9	182.518	49.666	9064.9		0.868444		6	172.041	85.65	14735.3		1.49765		20	164.525	46.904	7716.87		0.820149
2	225027	82697	18609071		1.44601		64	213.163	69.934	14907.3		1.22284		24	231.569	40.445	9365.8		0.707209		10	248.137	57.951	14379.9		1.01331		7	187.448	97.963	18363		1.71295		21	328.957	54.594	17959.1		0.954614
3	269354	72847	19621694		1.27378		65	194.626	74.472	14494.2		1.30219		25	209.714	54.737	11479.2		0.957114		11	201.805	71.459	14420.7		1.24951		8	186.173	86.28	16063		1.50867		22	142.671	51.454	7340.98		0.899709
4	46089	64100	2954314		1.12083		66	337.597	80.933	27322.8		1.41517		26	226.958	54.085	12275		0.945714		12	249.018	56.007	13946.7		0.979321		9	121.229	87.763	10639.5		1.5346		23	152.886	52.267	7990.91		0.913925
5	69011	66008	4555315		1.1542		67	203.286	56.757	11537.8		0.992435		27	160.064	44.861	7180.6		0.784426		13	155.941	70.332	10967.6		1.2298		10	264.556	78.153	20675.7		1.36656		24	285.961	52.223	14933.8		0.913155
6	174403	78051	13612397		1.36478		68	128.745	75.296	9693.93		1.3166		28	274.527	45.217	12413.3		0.79065		14	247.781	67.238	16660.3		1.1757		11	223.959	85.332	19110.9		1.49209		25	182.181	50.805	9255.79		0.88836
7	186811	80679	15071758		1.41073		69	250.424	80.089	20056.1		1.40041		29	232.731	56.017	13036.8		0.979496		15	210.314	72.564	15261.2		1.26883		12	211.664	95.624	20240.1		1.67205		26	142.615	32.374	4617.04		0.566082
8	220154	81089	17852007		1.4179		70	158.659	78.01	12376.9		1.36406		30	237.135	48.585	11521.2		0.849542		16	120.404	68.303	8223.96		1.19433		13	243.358	102.238	24880.4		1.7877		27	145.426	51.802	7533.4		0.905794
9	312838	82220	25721557		1.43767		71	172.135	77.134	13277.4		1.34874		31	229.376	52.993	12155.4		0.926619		17	230.8	65.311	15073.8		1.14201		14	299.137	93.571	27990.6		1.63615		28	340.409	60.555	20613.5		1.05885
10	178845	83705	14970190		1.46364		72	252.467	69.348	17508		1.2126		32	253.873	52.358	13292.2		0.915516		18	273.309	65.914	18015		1.15255		15	196.032	92.956	18222.4		1.6254		29	252.261	48.391	12207.2		0.84615
11	212338	69569	14772190		1.21646		73	186.286	65.6	12220.3		1.14706		33	230.744	50.272	11599.9		0.879041		19	223.116	61.763	13780.4		1.07997		16	191.571	92.444	17709.6		1.61645		30	179.894	37.574	6759.28		0.657007
12	340709	76757	26151725		1.34215		74	131.35	78.869	10359.5		1.37908		34	170.617	45.968	7842.94		0.803782		20	241.915	64.035	15491		1.1197		17	186.492	91.023	16975		1.5916		31	141.865	39.244	5567.3		0.686208
13	350661	76975	26992289		1.34596		75	192.94	74.827	14437.1		1.3084		35	225.627	55.69	12565.2		0.973778		21	374.858	69.984	26234.2		1.22372		18	230.482	71.717	16529.5		1.25402		1	169.717	68.112	11559.7		1.19099
14	269073	62234	16745594		1.0882		76	157.797	66.497	10492.9		1.16275		36	225.627	52.997	11957.5		0.926689		22	283.074	55.782	15790.5		0.975387		19	265.325	87.512	23219		1.53021		2	324.459	78.772	25558.4		1.37738
15	134949	85169	11493436		1.48924		77	253.798	70.784	17964.8		1.23771		37	223.153	49.054	10946.6		0.857743		23	267.311	64.153	17148.9		1.12176		20	187.429	89.223	16723		1.56013		3	298.837	74.313	22207.4		1.29941
16	127695	80925	10333699		1.41503		78	267.461	71.803	19204.5		1.25553		38	188.441	41.909	7897.46		0.732808		24	257.94	62.51	16123.7		1.09303		21	225.721	79.296	17898.8		1.38655		4	314.375	73.577	23130.8		1.28654
17	289822	87500	25359331		1.53		79	229.001	71.556	16386.4		1.25121		39	194.776	52.376	10201.7		0.915831		25	249.824	63.605	15890		1.11218		22	172.416	100.865	17390.8		1.76369		5	272.278	68.092	18540.1		1.19064
18	196201	78863	15472950		1.37897		80	260.62	72.303	18843.7		1.26427		40	259.646	45.877	11911.8		0.802191		26	261.239	66.809	17453		1.1682		23	237.529	91.069	21631.5		1.5924		6	195.151	60.456	11798.1		1.05711
19	143346	75362	10802760		1.31776		81	307.403	69.543	21377.7		1.21601		41	282.1	42.205	11905.9		0.737984		27	184.524	71.21	13139.9		1.24516		24	254.06	100.637	25567.8		1.75971		7	185.499	62.46	11586.3		1.09216
20	196557	82077	16132813		1.43517		1	181.919	68.748	12506.6		1.20211		42	295.669	62.746	18551.9		1.09716		28	241.634	69.492	16791.5		1.21512		25	185.424	95.041	17622.9		1.66186		8	176.127	69.33	12210.9		1.21228
21	276121	59389	16398494		1.03846		2	157.947	60.11	9494.13		1.05106		43	177.964	40.389	7187.72		0.70623		29	351.992	71.658	25223.2		1.25299		26	199.143	90.809	18084		1.58786		9	321.122	74.161	23814.8		1.29676
22	150824	80225	12099844		1.40279		3	187.392	65.625	12297.5		1.1475		44	299.043	57.792	17282.4		1.01053		30	200.624	66.624	13366.3		1.16497		27	180.232	92.091	16597.7		1.61027		10	169.473	66.809	11322.4		1.1682
23	112664	78070	8795675		1.36511		4	190.465	54.635	10406.2		0.955331		45	222.535	53.063	11808.3		0.927843		31	254.173	60.367	15343.8		1.05556		28	271.435	98.683	26786.1		1.72554		11	208.759	71.936	15017.2		1.25785
24	278632	84560	23561267		1.47859		5	179.351	62.806	11264.3		1.09821		46	292.97	44.945	13167.5		0.785894		32	232.187	64.568	14991.8		1.12902		29	242.083	75.924	18379.8		1.32758		12	254.266	78.584	19981.2		1.3741
25	244483	90195	22051076		1.57712		6	185.705	69.917	12983.9		1.22255		47	211.27	42.892	9061.77		0.749996		33	194.908	63.36	12349.4		1.10789		30	196.257	87.575	17187.1		1.53131		13	133.824	64.701	8658.51		1.13134
26	227202	86978	19761497		1.52087		7	162.089	72.826	11804.3		1.27341		48	274.153	44.492	12197.7		0.777973		34	363.931	70.275	25575.3		1.22881		31	184.149	76.941	14168.6		1.34537		14	365.805	96.622	35344.7		1.6895
27	220417	75414	16622584		1.31867		8	244.764	76.674	18766.9		1.3407		49	183.137	44.329	8118.25		0.775123		35	271.641	65.923	17907.4		1.15271		32	191.89	92.446	17739.4		1.61648		15	150.356	63.957	9616.26		1.11833
28	271360	70204	19050485		1.22757		9	194.72	67.88	13217.6		1.18693		50	279.701	46.712	13065.4		0.816792		1	243.452	45.616	11105.3		0.797627		33	157.815	94.866	14971.3		1.6588		16	322.903	79.412	25642.3		1.38857
29	134199	78480	10531906		1.37228		10	216.162	70.834	15311.6		1.23858		51	284.011	44.376	12603.2		0.775945		2	254.079	48.102	12221.8		0.841097		34	234.586	88.247	20701.5		1.54306		17	171.91	51.496	8852.69		0.900443
30	96132	64265	6177964		1.12372		11	192.733	74.156	14292.4		1.29667		52	204.804	46.095	9440.34		0.806003		3	279.269	56.045	15651.7		0.979985		35	224.053	82.615	18510.2		1.44458		18	165.556	71.643	11860.9		1.25273
31	84418	80285	6777531		1.40384		12	209.546	75.148	15747		1.31401		53	183.081	53.584	9810.25		0.936953		4	238.597	57.528	13726.1		1.00592		36	189.135	90.327	17084		1.57943		19	222.703	48.99	10910.2		0.856624
32	186061	57933	10779125		1.013		13	347.419	70.035	24331.6		1.22461		54	246.076	40.606	9992.22		0.710024		5	257.959	49.229	12699.1		0.860803		37	203.436	87.727	17846.8		1.53397		20	266.093	86.347	22976.5		1.50984
33	217586	60350	13131417		1.05526		14	216.818	74.91	16241.9		1.30985		55	300.093	48.425	14532.1		0.846745		6	357.933	67.353	24108		1.17771		38	271.435	100.412	27255.3		1.75577		21	198.862	65.27	12979.7		1.14129
34	196988	55687	10969609		0.973726		15	205.047	75.842	15551.2		1.32615		56	207.653	19.107	3967.67		0.334099		7	315.649	46.336	14626		0.810217		39	188.479	90.322	17023.8		1.57934		22	311.938	88.171	27504		1.54173
35	175115	82287	14409758		1.43884		16	206.828	74.957	15503.2		1.31067		57	276.027	44.905	12395.1		0.785195		8	196.726	59.217	11649.5		1.03545		40	322.134	94.208	30347.7		1.64729		23	143.777	72.132	10370.8		1.26128
36	224034	86385	19353089		1.5105		17	153.317	78.252	11997.4		1.36829		58	296.607	41.284	12245.1		0.721879		9	233.705	55.841	13050.4		0.976418		41	242.665	76.276	18509.5		1.33374		24	271.941	80.813	21976.3		1.41307
37	146326	54793	8017581		0.958093		18	253.685	73.83	18729.6		1.29097		59	196.07	46.261	9070.37		0.808906		10	208.852	65.041	13584.1		1.13729		42	296.607	97.168	28820.7		1.69905		25	246.394	57.077	14063.5		0.998031
38	216162	78933	17062349		1.3802		19	206.847	71.126	14712.2		1.24369		60	259.814	41.421	10761.8		0.724275		11	381.868	70.042	26746.9		1.22473		43	212.47	51.558	10954.5		0.901527		26	70.867	43.536	3085.27		0.761257
39	214719	82454	17704444		1.44177		20	216.537	66.225	14340.1		1.15799		61	206.416	39.608	8175.68		0.692573		12	197.944	61.52	12177.6		1.07572		44	161.208	92.058	14840.4		1.6097		27	72.629	31.378	2278.93		0.548666
40	235411	75374	17743842		1.31797		21	259.552	76.631	19889.7		1.33995		62	168.93	38.426	6491.38		0.671905		13	374.165	61.102	22862.3		1.06841		45	201.618	79.115	15950.9		1.38338		28	214.981	73.583	15818.9		1.28665
41	169830	78307	13298828		1.36925		22	183.493	64.318	11801.9		1.12464		63	316.212	42.701	13502.4		0.746656		14	209.471	50.392	10555.7		0.881139		46	198.188	58.36	11566.2		1.02046		29	193.652	70.729	13696.8		1.23675
42	161039	71078	11446279		1.24285		23	197.363	56.856	11221.2		0.994166		64	191.047	43.883	8383.65		0.767325		15	267.311	48.82	13050.1		0.853651		47	207.54	57.872	12010.8		1.01193		30	184.149	67.773	12480.4		1.18506
43	235523	80133	18873215		1.40118		24	231.231	67.388	15582.2		1.17833		1	161.451	74.321	11999.3		1.29955		16	344.982	65.336	22539.8		1.14245		48	175.228	58.391	10231.8		1.02101		31	187.504	86.495	16218.2		1.51242
44	214213	81356	17427555		1.42257		25	225.29	71.967	16213.4		1.25839		2	182.031	67.107	12215.6		1.17341		17	320.373	56.199	18004.6		0.982678		49	172.491	72.746	12548		1.27201		32	253.423	87.009	22050.2		1.52141
1	175040	77452	13557274		1.3543		26	136.523	65.798	8982.99		1.15052		3	151.349	75.672	11452.9		1.32318		18	206.116	38.732	7983.38		0.677256		1	205.91	78.415	16146.3		1.37114		33	210.933	75.511	15927.7		1.32036
2	136936	80757	11058544		1.41209		27	195.282	46.431	9067.09		0.811878		4	157.797	75.186	11864.2		1.31468		19	222.441	61.035	13576.6		1.06724		2	154.835	66.571	10307.5		1.16404		34	190.634	75.119	14320.2		1.31351
3	156185	102699	16039961		1.79576		28	356.247	77.934	27763.7		1.36273		5	250.911	76.687	19241.7		1.34093		20	262.869	60.252	15838.3		1.05355		3	268.567	82.299	22102.7		1.43905		35	172.903	77.76	13445		1.35969
4	164038	85159	13969262		1.48906		29	254.81	75.933	19348.5		1.32774		6	178.676	70.167	12537.1		1.22692		21	187.223	72.534	13580		1.26831		4	240.284	86.089	20685.9		1.50533		36	174.684	77.047	13458.8		1.34722
5	118961	50454	6002100		0.882223		30	174.909	58.271	10192.2		1.01891		7	307.178	89.709	27556.5		1.56862		22	245.307	59.957	14708		1.04839		5	199.799	86.463	17275.3		1.51187		37	197.475	45.251	8936.04		0.791245
6	156635	78006	12218393		1.36399		31	211.045	63.91	13487.9		1.11751		8	141.078	85.422	12051.2		1.49366		23	189.716	43.387	8231.14		0.758652		6	256.422	73.771	18916.4		1.28994		38	206.341	97.82	20184.2		1.71045
7	157291	82159	12922808		1.43661		32	179.295	72.654	13026.5		1.27041		9	170.86	78.727	13451.3		1.3766		24	266.524	65.798	17536.8		1.15052		7	214.944	59.08	12698.9		1.03305		39	197.7	73.058	14443.7		1.27747
8	97857	74987	7337944		1.3112		33	237.004	52.416	12422.7		0.91653		10	146.12	87.724	12818.1		1.53391		25	176.896	69.476	12290.1		1.21484		8	328.001	80.585	26431.9		1.40908		40	282.624	66.864	18897.4		1.16916
9	245607	89131	21891255		1.55852		34	211.814	70.579	14949.6		1.23412		11	137.554	70.453	9691.17		1.23192		26	188.254	60.342	11359.6		1.05512		9	217.324	77.747	16896.2		1.35946		41	313.794	89.829	28187.7		1.57072
10	173503	72565	12590234		1.26885		35	252.355	75.689	19100.5		1.32347		12	187.092	84.523	15813.5		1.47794		27	338.31	73.551	24882.9		1.28609		10	219.311	80.256	17601.1		1.40333		42	202.067	76.166	15390.7		1.33182
11	269636	87137	23495180		1.52365		36	329.482	74.074	24405.9		1.29524		13	175.546	73.88	12969.3		1.29184		28	322.622	59.621	19235.1		1.04251		11	141.565	68.619	9714.11		1.19985		43	165.125	77.456	12790		1.35437
12	169211	83611	14147826		1.462		37	215.937	57.561	12429.6		1.00649		14	173.334	89.155	15453.7		1.55894		29	253.629	66.547	16878.3		1.16362		12	338.834	96.497	32696.4		1.68732		44	138.623	46.075	6387.04		0.805653
13	57841	60369	3491767		1.05559		38	251.342	83.981	21108		1.46847		15	241.128	89.09	21482.1		1.5578		30	265.1	67.096	17787.1		1.17322		13	236.892	62.554	14818.6		1.0938		45	207.278	82.543	17109.4		1.44332
14	210951	89487	18877507		1.56474		39	308.827	65.996	20381.2		1.15399		16	192.583	80.744	15549.9		1.41186		31	253.048	48.692	12321.5		0.851413		14	356.247	94.651	33719.1		1.65504		46	211.551	76.29	16139.2		1.33398
15	175677	68521	12037674		1.19814		40	210.277	76.497	16085.6		1.3376		17	203.754	83.184	16949.2		1.45453		32	192.265	63.679	12243.3		1.11347		15	236.967	89.152	21126.1		1.55888		47	219.217	84.869	18604.8		1.48399
16	202611	91055	18448650		1.59216		41	198.769	52.123	10360.4		0.911407		18	169.942	84.729	14399.1		1.48155		1	338.516	65.944	22323		1.15308		16	374.352	78.87	29525.3		1.3791		48	242.871	85.528	20772.3		1.49552
17	164844	89148	14695550		1.55881		42	175.49	56.919	9988.72		0.995268		19	187.467	61.991	11621.1		1.08396		2	361.307	67.081	24237		1.17296		17	319.417	83.104	26544.7		1.45313		49	328.263	73.463	24115.1		1.28455
18	155098	76824	11915264		1.34332		43	207.409	71.988	14931		1.25876		20	131.163	68.112	8933.79		1.19099		3	271.435	68.818	18679.7		1.20333		18	339.153	98.107	33273.4		1.71547		50	236.742	90.783	21492.1		1.5874
19	152192	90032	13702176		1.57427		44	249.449	57.352	14306.4		1.00284		21	135.474	68.897	9333.69		1.20471		4	238.279	57.296	13652.4		1.00186		19	292.464	78.404	22930.4		1.37095		51	251.83	90.523	22796.3		1.58286
20	147844	84137	12439091		1.47119		45	208.515	85.352	17797.1		1.49244		22	223.097	85.863	19155.7		1.50137		5	346.444	86.778	30063.8		1.51737		20	360.07	67.274	24223.3		1.17633		52	207.128	74.942	15522.5		1.31041
21	198919	92051	18310702		1.60958		46	143.158	39.784	5695.41		0.695651		23	179.182	88.545	15865.8		1.54827		6	216.781	68.04	14749.7		1.18973		21	245.645	88.984	21858.4		1.55595		53	165.125	61.616	10174.3		1.0774
22	100500	42218	4242908		0.738211		47	153.148	70.324	10770		1.22966		24	165.856	88.774	14723.7		1.55227		7	191.571	68.734	13167.4		1.20186		22	118.399	101.308	11994.7		1.77144		54	209.752	81.693	17135.3		1.42846
23	225908	81697	18455960		1.42853		48	162.913	39.64	6457.93		0.693133		25	166.718	97.57	16266.6		1.70608		8	286.917	61.598	17673.5		1.07708		23	286.335	88.922	25461.5		1.55486		55	254.847	85.637	21824.3		1.49742
24	194551	93426	18176166		1.63362		49	281.556	73.461	20683.3		1.28452		26	280.525	96.351	27028.8		1.68476		9	264.05	87.104	22999.9		1.52307		24	187.242	85.847	16074.1		1.50109		56	157.815	74.949	11828.2		1.31053
25	202161	85020	17187814		1.48663		50	249.562	66.661	16636.1		1.16561		27	175.996	90.214	15877.3		1.57745		10	267.105	65.769	17567.3		1.15002		25	212.713	80.63	17151.1		1.40987		57	215.375	70.219	15123.5		1.22783
26	116937	97146	11359968		1.69866		51	237.848	71.861	17091.9		1.25654		28	216.987	73.237	15891.3		1.2806		11	172.978	66.862	11565.7		1.16913		26	178.508	80.212	14318.4		1.40256		58	234.961	75.37	17709		1.3179
27	114838	104861	12042060		1.83357		52	155.416	41.448	6441.7		0.724747		29	172.21	92.622	15950.5		1.61956		12	385.673	46.176	17809		0.807419		27	285.679	96.505	27569.6		1.68746		59	188.497	72.672	13698.5		1.27072
28	214962	86103	18508815		1.50557		53	237.716	59.309	14098.6		1.03706		30	121.492	97.517	11847.5		1.70515		13	308.546	80.34	24788.6		1.4048		28	182.762	89.094	16283		1.55787		60	310.045	84.499	26198.6		1.47752
29	168518	57400	9672918		1.00368		54	281.575	62.848	17696.5		1.09894		31	220.229	59.673	13141.8		1.04342		14	231.025	67.041	15488.1		1.17226		29	182.837	82.614	15104.9		1.44456		61	155.491	76.661	11920.2		1.34047
30	171591	73097	12542739		1.27815		55	232.112	73.044	16954.3		1.27722		32	97.801	64.39	6297.41		1.1259		15	166.081	51.05	8478.49		0.892644		30	333.643	84.778	28285.6		1.4824		62	153.448	64.385	9879.75		1.12582
1	187748	77315	14515806		1.35191		56	135.211	42.734	5778.18		0.747233		33	189.022	67.058	12675.5		1.17256		16	235.861	86.283	20350.7		1.50872		31	203.117	86.025	17473.1		1.50421		63	339.041	62.751	21275		1.09724
2	162239	73848	11981070		1.29128		57	169.792	68.309	11598.4		1.19443		34	94.858	61.095	5795.31		1.06829		17	204.991	73.519	15070.7		1.28553		32	155.079	72.626	11262.7		1.26992		64	215.993	73.541	15884.5		1.28592
3	132943	77478	10300206		1.35476		58	229.732	66.303	15231.9		1.15935		35	151.518	87.078	13193.9		1.52262		18	256.703	71.344	18314.2		1.2475		33	149.194	70.069	10453.9		1.2252		65	220.285	72.156	15894.8		1.2617
4	144545	102359	14795562		1.78982		59	188.985	66.87	12637.5		1.16927		36	234.136	88.027	20610.3		1.53921		19	229.095	63.374	14518.6		1.10814		34	182.481	64.631	11794		1.13012		66	244.651	74.848	18311.8		1.30877
5	145839	112029	16338086		1.9589		60	183.268	72.908	13361.7		1.27485		37	202.311	94.237	19065.2		1.6478		20	382.093	77.473	29602.1		1.35467		35	294.47	87.561	25784.2		1.53106		67	226.377	78.791	17836.5		1.37772
6	197906	116588	23073464		2.03862		61	194.701	70.699	13765.3		1.23622		38	224.24	89.759	20127.5		1.5695		21	234.436	67.461	15815.3		1.1796		36	232.843	79.846	18591.7		1.39616		68	226.714	70.469	15976.4		1.2322
7	294226	97066	28559421		1.69727		62	228.026	55.824	12729.4		0.976121		39	229.544	93.88	21549.7		1.64156		22	325.096	76.408	24840		1.33605		37	212.826	68.146	14503.3		1.19158		69	139.597	70.333	9818.31		1.22982
8	498112	112525	56050103		1.96758		63	205.947	70.729	14566.4		1.23675		40	171.385	86.908	14894.8		1.51965		23	356.284	38.122	13582.1		0.666589		38	182.2	67.464	12292		1.17965		70	139.241	67.564	9407.69		1.1814
9	183943	65245	12001331		1.14085		64	204.242	69.544	14203.8		1.21602		41	145.989	77.903	11372.9		1.36219		24	225.646	77.778	17550.3		1.36		39	201.449	75.928	15295.6		1.32765		71	163.982	69.643	11420.2		1.21776
10	153223	133054	20387023		2.32654		65	235.805	72.861	17181		1.27402		42	120.386	84.297	10148.1		1.47399		25	232.112	72.844	16908		1.27373		40	395.176	81.685	32279.8		1.42832		72	226.321	81.506	18446.5		1.42519
11	191346	124637	23848896		2.17936		66	196.37	64.317	12629.9		1.12463		43	316.793	87.143	27606.2		1.52376		26	302.867	79.835	24179.2		1.39597		41	201.093	80.459	16179.8		1.40688		73	155.697	74.299	11568.2		1.29917
12	186679	117419	21919632		2.05315		67	158.528	67.351	10677.1		1.17768		44	197.925	83.972	16620.1		1.46831		27	274.509	88.672	24341.3		1.55049		42	194.158	66.014	12817.1		1.1543		74	178.32	57.336	10224.2		1.00256
13	136411	67077	9150047		1.17289		68	194.383	67.233	13068.9		1.17562		45	223.378	80.722	18031.5		1.41148		28	198.281	71.995	14275.2		1.25888		43	175.79	68.783	12091.4		1.20272		75	151.068	69.897	10559.2		1.2222
14	185292	109399	20270780		1.91292		69	222.872	65.632	14627.5		1.14762		46	153.992	83.572	12869.4		1.46131		29	326.52	84.836	27700.8		1.48342		44	149.306	58.262	8698.94		1.01875		76	179.257	60.463	10838.5		1.05724
15	134199	118858	15950595		2.07831		70	186.098	50.045	9313.22		0.875071		47	294.657	85.272	25126.1		1.49104		30	186.792	71.842	13419.4		1.25621		45	153.561	53.525	8219.41		0.935922		77	146.832	52.768	7748.1		0.922685
16	150543	109765	16524334		1.91932		71	209.958	62.078	13033.7		1.08548		48	192.284	79.324	15252.6		1.38703		31	259.196	80.529	20872.7		1.40811		46	143.008	67.163	9604.92		1.17439		78	172.847	75.918	13122.2		1.32748
17	182518	101227	18475752		1.77002		72	184.43	65.768	12129.7		1.15		49	200.474	77.353	15507.2		1.35257		32	325.846	95.901	31249		1.6769		1	365.656	75.968	27778		1.32835		79	130.451	53.443	6971.61		0.934488
1	253535	84490	21421183		1.47737		73	189.884	64.098	12171.1		1.1208		50	222.535	68.719	15292.4		1.2016		33	156.822	72.219	11325.6		1.2628		2	198.338	82.177	16298.8		1.43692		80	268.286	51.239	13746.8		0.895949
2	166250	77006	12802197		1.3465		74	221.016	62.265	13761.5		1.08875		51	186.155	74.007	13776.8		1.29406		34	298.069	83.687	24944.3		1.46332		3	196.576	83.953	16503.1		1.46798		81	159.071	78.101	12423.6		1.36565
3	236292	96249	22742802		1.68298		75	228.12	66.908	15263.1		1.16993		1	160.777	80.151	12886.3		1.4015		35	102.149	69.435	7092.71		1.21412		4	191.74	65.453	12549.9		1.14449		1	178.47	50.729	9053.69		0.887032
4	149362	76189	11379835		1.33222		76	163.663	61.707	10099.2		1.07899		2	177.121	60.896	10785.9		1.06481		36	203.717	65.525	13348.5		1.14575		5	185.517	68.79	12761.7		1.20284		2	166.568	41.693	6944.79		0.729031
5	333155	97267	32404905		1.70078		77	198.281	44.05	8734.2		0.770245		3	137.179	86.634	11884.4		1.51486		37	162.707	68.734	11183.5		1.20186		6	221.298	81.731	18086.9		1.42912		3	207.503	45.493	9439.96		0.795476
6	208740	112638	23512104		1.96955		78	174.215	69.429	12095.5		1.21401		4	159.783	85.065	13592		1.48742		38	266.018	69.931	18602.8		1.22279		7	260.47	70.752	18428.7		1.23715		4	181.469	54.391	9870.21		0.951064
7	173278	113951	19745304		1.99251		79	224.034	62.119	13916.7		1.08619		5	157.159	90.444	14214.1		1.58148		39	316.643	97.783	30962.3		1.7098		8	227.295	73.415	16686.9		1.28371		5	313.981	71.229	22364.5		1.24549
8	194420	112304	21834183		1.96371		80	191.534	49.284	9439.51		0.861765		6	196.107	83.125	16301.5		1.4535		40	321.104	88.503	28418.5		1.54754		9	270.235	84.434	22817		1.47639		6	197.944	52.379	10368		0.915883
9	159202	111627	17771225		1.95188		81	231.944	56.841	13183.9		0.993904		7	142.596	83.38	11889.6		1.45796		41	241.09	64.485	15546.6		1.12756		10	319.136	73.664	23508.8		1.28807		7	285.886	44.592	12748.1		0.779722
10	190128	110046	20922883		1.92423		82	309.689	66.158	20488.3		1.15682		8	171.573	88.89	15251.1		1.5543		42	282.587	85.976	24295.7		1.50335		11	227.333	78.979	17954.6		1.381		8	187.56	58.776	11024.1		1.02774
11	239066	114664	27412317		2.00498		83	261.126	66.767	17434.5		1.16747		9	96.076	47.286	4543.08		0.826828		43	266.243	72.971	19428.1		1.27595		12	296.213	95.767	28367.3		1.67455		9	255.072	64.464	16443		1.1272
12	199650	106733	21309287		1.8663		84	196.763	62.557	12308.9		1.09385		10	133.431	89.541	11947.6		1.56569		44	204.448	71.902	14700.1		1.25726		13	316.043	79.097	24998.2		1.38307		10	326.558	58.459	19090.4		1.0222
13	149793	98141	14700798		1.71606		85	260.452	66.102	17216.3		1.15584		11	166.887	85.019	14188.6		1.48662		45	339.191	88.571	30042.5		1.54873		14	196.838	82.96	16329.6		1.45061		11	283.974	68.116	19343.2		1.19106
14	92759	48571	4505403		0.849297		86	217.924	61.595	13423.1		1.07703		12	162.426	84.94	13796.5		1.48523		46	153.842	51.09	7859.73		0.893344		15	188.273	79.085	14889.5		1.38286		12	254.248	69.779	17741		1.22013
15	187579	105477	19785282		1.84434		87	251.755	60.026	15111.9		1.0496		13	220.717	83.841	18505.1		1.46602		47	365.599	91.819	33569		1.60552		16	239.103	93.375	22326.3		1.63273		13	212.151	61.339	13013.1		1.07255
16	163626	99632	16302380		1.74213		88	294.732	59.511	17539.9		1.04059		14	199.949	87.562	17508.1		1.53108		1	204.335	56.505	11545.9		0.988029		17	238.691	77.444	18485.1		1.35416		14	184.693	56.346	10406.8		0.985249
17	197813	89276	17659967		1.56105		89	208.178	60.282	12549.4		1.05407		15	182.575	73.199	13364.2		1.27994		2	225.946	69.365	15672.8		1.21289		18	208.402	84.728	17657.5		1.48153		15	157.216	42.177	6630.94		0.737494
18	135605	101845	13810716		1.78083		90	261.295	54.22	14167.5		0.948074		16	170.767	86.019	14689.1		1.5041		3	180.438	57.811	10431.3		1.01087		19	214.944	82.365	17703.9		1.44021		16	293.102	67.408	19757.5		1.17868
19	210820	98243	20711520		1.71785		91	253.76	55.495	14082.4		0.970368		17	143.177	91.598	13114.7		1.60165		4	178.826	70.888	12676.5		1.23953		20	70.642	36.881	2605.34		0.64489		17	247.219	51.731	12788.9		0.904552
20	231700	110240	25542693		1.92762		92	174.047	57.521	10011.4		1.00579		18	138.341	88.284	12213.4		1.54371		5	186.979	84.249	15752.9		1.47315		21	157.928	80.765	12755.1		1.41223		18	201.393	59.08	11898.2		1.03305
21	55835	52448	2928468		0.917089		1	211.926	66.114	14011.2		1.15605		19	247.238	71.965	17792.6		1.25836		6	272.728	59.869	16327.9		1.04685		22	226.92	73.818	16750.8		1.29076		19	182.518	58.467	10671.4		1.02234
22	188066	94910	17849458		1.65957		2	187.523	68.117	12773.6		1.19107		20	210.258	85.481	17973.1		1.49469		7	323.99	77.563	25129.5		1.35624		23	319.248	90.562	28911.8		1.58354		20	252.673	53.711	13571.4		0.939174
23	138435	91586	12678700		1.60144		3	263.675	82.545	21765		1.44336		21	152.117	86.747	13195.7		1.51683		8	190.69	84.662	16144.2		1.48037		24	238.522	80.239	19138.7		1.40303		21	258.952	64.053	16586.6		1.12001
24	162820	112143	18259047		1.9609		4	362.882	76.846	27885.8		1.34371		22	160.121	80.356	12866.6		1.40508		9	212.039	75.821	16077		1.32578		25	211.42	89.082	18833.7		1.55766		22	150.768	64.853	9777.69		1.134
25	119805	72713	8711406		1.27144		5	315.649	67.614	21342.4		1.18228		23	313.756	69.125	21688.5		1.2087		10	243.302	92.98	22622.2		1.62582		26	353.473	74.016	26162.5		1.29422		23	322.94	71.348	23041.1		1.24757
26	42640	71576	3052021		1.25156		6	163.626	82.76	13541.7		1.44712		24	157.909	89.483	14130.1		1.56467		11	326.258	84.101	27438.5		1.47056		27	197.325	76.402	15076.1		1.33594		24	273.871	70.292	19250.9		1.2291
27	157328	76900	12098457		1.34465		7	161.227	86.823	13998.2		1.51816		25	162.464	86.296	14019.9		1.50895		12	383.742	90.153	34595.6		1.57639		28	246.244	84.786	20878		1.48254		25	224.578	67.47	15152.2		1.17976
28	101943	82289	8388728		1.43888		8	109.983	64.401	7083.08		1.1261		26	293.195	90.66	26581		1.58525		13	287.16	81.32	23352		1.42194		29	173.128	93.983	16271.1		1.64336		26	332.162	68.819	22859.1		1.20335
1	44308	111346	4933529		1.94696		9	264.95	86.053	22799.8		1.5047		27	168.143	86.56	14554.5		1.51356		14	358.008	86.777	31067		1.51736		30	274.452	79.158	21725.1		1.38413		27	290.122	60.446	17536.6		1.05694
2	117687	76568	9011087		1.33884		10	250.105	60.775	15200.3		1.06269		28	149.025	82.228	12254.1		1.43781		15	364.606	92.032	33555.3		1.60924		31	212.507	61.483	13065.5		1.07507		28	354.372	70.575	25009.7		1.23405
3	112551	110100	12391934		1.92517		11	272.466	85.674	23343.2		1.49807		29	169.417	87.83	14879.9		1.53577		16	213.107	72.27	15401.3		1.26369		32	204.954	66.759	13682.5		1.16733		29	321.403	79.598	25582.9		1.39183
4	115156	120210	13843010		2.10195		12	231.344	83.131	19231.9		1.4536		30	173.466	83.116	14417.7		1.45334		17	326.202	97.456	31790.4		1.70409		33	204.804	81.709	16734.3		1.42874		30	212.263	65.381	13877.9		1.14323
5	121398	103190	12527070		1.80435		13	188.366	83.384	15706.8		1.45803		31	290.253	68.373	19845.4		1.19555		18	179.651	68.019	12219.7		1.18936		34	205.235	81.015	16627.1		1.4166		31	190.822	72.501	13834.8		1.26773
6	112776	99217	11189276		1.73488		14	182.8	88.316	16144.1		1.54427		32	158.79	79.807	12672.5		1.39548		19	326.558	83.719	27339.2		1.46388		35	299.081	74.295	22220.3		1.2991		32	165.669	71.269	11807.1		1.24619
7	104473	113674	11875848		1.98767		15	60.408	80.574	4867.33		1.40889		33	183.943	77.568	14268		1.35633		20	198	64.289	12729.2		1.12414		36	272.991	66.531	18162.3		1.16334		33	331.731	71.692	23782.5		1.25358
8	132831	91233	12118606		1.59527		16	44.421	76.464	3396.59		1.33703		34	161.676	78.923	12760.1		1.38002		21	252.936	75.935	19206.6		1.32778		37	203.604	60.342	12286		1.05512		34	167.73	40.493	6791.94		0.708048
9	151611	117131	17758442		2.04812		17	144.096	81.924	11804.9		1.4325		35	201.561	75.843	15286.9		1.32617		22	331.206	74.742	24754.9		1.30692									35	254.604	61.189	15579		1.06993
10	292577	124013	36283376		2.16845		18	125.446	71.916	9021.6		1.2575		36	163.344	79.954	13060.1		1.39805		23	215.9	75.277	16252.3		1.31627									36	293.589	71.51	20994.5		1.2504
11	231494	120068	27794917		2.09947		19	280.357	84.361	23651.1		1.47511		37	189.884	61.122	11606.1		1.06876		24	354.335	74.98	26568		1.31108									37	230.557	67.424	15545.1		1.17896
12	148144	100231	14848567		1.75261		20	268.605	85.216	22889.4		1.49006		38	188.141	77.048	14495.9		1.34724		25	166.418	74.134	12337.3		1.29628									38	191.703	67.015	12847		1.1718
13	140609	111634	15696759		1.952		21	332.93	87.966	29286.5		1.53815		39	177.57	73.763	13098.1		1.2898		26	207.447	83.608	17344.1		1.46194									39	202.667	57.165	11585.5		0.999569
14	333380	116851	38955947		2.04322		22	151.012	79.038	11935.7		1.38203		40	182.387	77.003	14044.4		1.34645		27	320.954	87.864	28200.2		1.53636									40	304.497	66.807	20342.5		1.16817
15	139279	106001	14763681		1.8535		23	317.168	82.419	26140.6		1.44115		41	163.551	66.867	10936.1		1.16922		28	206.266	72.478	14949.6		1.26733									41	140.759	38.303	5391.49		0.669754
16	167562	109380	18327927		1.91258		24	226.508	88.638	20077.3		1.5499		42	179.388	81.792	14672.6		1.43019		29	268.623	76.426	20529.7		1.33636									42	214.232	55.798	11953.6		0.975667
17	199050	102519	20406329		1.79262		25	205.216	86.244	17698.6		1.50804		43	179.745	70.879	12740		1.23937		30	374.24	96.702	36189.5		1.6909									43	303.073	68.904	20882.8		1.20483
18	149981	95910	14384587		1.67705		26	223.434	85.506	19105.1		1.49513		44	202.405	63.645	12882.1		1.11288		31	237.848	71.617	17033.8		1.25227									44	347.306	72.045	25021.6		1.25976
19	193895	121159	23492200		2.11855		27	266.299	90.608	24128.9		1.58434		45	196.482	67.217	13207		1.17534		32	173.691	73.909	12837.3		1.29235									45	174.178	48.805	8500.83		0.853389
20	143964	87893	12653416		1.53687		28	219.311	87.312	19148.4		1.52671		46	169.042	82.428	13933.9		1.44131		33	294.526	81.622	24039.8		1.42722									46	108.128	47.049	5087.28		0.822684
21	311376	107403	33442794		1.87802		29	178.845	87.772	15697.5		1.53475		47	220.398	75.783	16702.3		1.32512		34	239.516	59.736	14307.8		1.04453									47	234.474	51.649	12110.4		0.903118
22	168742	79513	13417284		1.39034		30	174.909	77.293	13519.3		1.35152		48	223.341	47.985	10716.9		0.839051		35	294.039	74.003	21759.7		1.29399									48	203.211	36.806	7479.4		0.643578
23	224147	107954	24197458		1.88765		31	141.378	83.6	11819.1		1.4618		49	234.193	74.328	17407		1.29968		36	355.947	86.14	30661.2		1.50622									49	180.288	67.092	12095.8		1.17315
24	218036	109354	23843142		1.91213		32	267.593	85.149	22785.3		1.48889		50	261.239	72	18809.2		1.25897		37	55.254	67.674	3739.29		1.18333									50	140.741	44.081	6204		0.770787
25	168649	92217	15552326		1.61248		33	225.365	72.668	16376.8		1.27065		51	193.633	71.495	13843.7		1.25014		38	148.556	65.072	9666.88		1.13783									51	149.887	53.973	8089.85		0.943755
26	173616	104750	18186306		1.83163		34	207.915	82.785	17212.3		1.44755		52	176.127	68.822	12121.5		1.2034		39	189.116	68.792	13009.7		1.20288									52	158.734	41.153	6532.35		0.719589
27	129457	111192	14394595		1.94427		35	198.731	91.653	18214.4		1.60262		53	207.147	71.536	14818.5		1.25086		40	342.92	60.807	20851.8		1.06325
28	61758	111127	6862943		1.94313		36	83.312	78.252	6519.35		1.36829		54	217.83	55	11980.7		0.961713		41	237.023	88.022	20863.2		1.53913
29	60502	88086	5329360		1.54024		37	264.781	83.862	22205.1		1.46638		55	236.723	66.243	15681.3		1.1583		42	216.481	73.281	15863.9		1.28137
30	167299	106121	17753944		1.8556		38	214.606	89.714	19253.2		1.56871		1	241.559	67.942	16411.9		1.18801		1	390.958	67.512	26394.5		1.18049
31	175377	109866	19267997		1.92108		39	134.143	73.615	9874.95		1.28721		2	218.168	70.447	15369.2		1.23181		2	199.931	65.586	13112.7		1.14682
32	175546	113036	19843085		1.97651		40	219.217	72.947	15991.2		1.27553		3	161.845	77.907	12608.9		1.36226		3	352.554	79.098	27886.4		1.38308
33	159371	110198	17562335		1.92689		41	198.056	82.442	16328.2		1.44156		4	144.695	74.614	10796.2		1.30468		4	228.551	70.179	16039.5		1.22713
34	219161	124322	27246555		2.17386		42	195.357	61.047	11926		1.06745		5	193.108	71.354	13779.1		1.24767		5	187.036	84.498	15804.1		1.47751
35	143983	102212	14716786		1.78725		43	227.408	100.555	22867		1.75827		6	275.727	66.837	18428.8		1.16869		6	243.883	68.168	16625		1.19196
36	128633	119022	15310149		2.08118		44	306.653	79.137	24267.6		1.38377		7	229.001	76.602	17541.9		1.33944		7	233.049	56.952	13272.7		0.995845
37	213819	115888	24779144		2.02638		45	183.025	85.512	15650.8		1.49524		8	164.45	75.886	12479.5		1.32692		8	170.186	45.786	7792.1		0.8006
38	199931	95855	19164423		1.67609		46	184.73	84.721	15650.5		1.48141		9	176.465	77.771	13723.8		1.35988		9	297.319	68.364	20326		1.19539
39	117331	38885	4562438		0.679931		47	251.792	75.62	19040.6		1.32227		10	157.59	81.89	12905.1		1.4319		10	230.35	62.502	14397.3		1.09289
40	77652	116607	9054758		2.03895		48	222.235	71.194	15821.7		1.24488		11	140.234	80.026	11222.5		1.39931		11	224.428	55.437	12441.5		0.969354
41	147151	85504	12582024		1.4951		49	192.752	92.311	17793.2		1.61412		12	120.779	79.706	9626.89		1.39371		12	244.501	74.674	18257.9		1.30573
42	169099	68416	11569026		1.1963		50	329.988	79.212	26139		1.38508		13	147.038	66.551	9785.54		1.16369		13	298.256	90.118	26878.3		1.57578
43	82000	96805	7938036		1.6927		51	171.873	83.119	14285.8		1.45339		14	201.318	75.9	15280.1		1.32716		14	386.985	76.927	29769.7		1.34512
44	306222	92846	28431557		1.62348		52	63.426	78.786	4997.07		1.37763		15	351.823	72.021	25338.5		1.25934		15	244.351	66.212	16178.9		1.15776
1	285305	101076	28837529		1.76738		53	181.057	82.116	14867.6		1.43585		16	219.273	72.022	15792.6		1.25935		16	343.67	63.279	21747		1.10648
2	336791	112955	38042324		1.9751		54	182.575	84.399	15409.1		1.47577		17	190.391	64.464	12273.4		1.1272		17	278.463	84.899	23641.2		1.48452
3	160214	119589	19159906		2.0911		55	183.587	85.933	15776.1		1.5026		18	184.936	77.752	14379.2		1.35955		18	238.616	80.976	19322.3		1.41592
4	278801	104448	29120116		1.82635		56	269.017	89.305	24024.5		1.56156		19	174.928	46.782	8183.4		0.818016		19	221.522	66.404	14710		1.16112
5	134181	130360	17491731		2.27943		57	180.963	86.792	15706.1		1.51762		20	198.075	77.713	15393		1.35887		20	278.651	79.786	22232.4		1.39511
6	157553	118293	18637466		2.06843		58	220.398	85.453	18833.6		1.4942		21	140.497	55.15	7748.45		0.964336		21	235.561	82.326	19392.7		1.43953
7	194102	135948	26387717		2.37714		59	183.83	85.487	15715.2		1.4948		22	192.677	89.9	17321.8		1.57196		22	237.023	66.086	15663.8		1.15556
8	168274	141434	23799640		2.47307		60	188.76	85.495	16138.1		1.49494		23	170.148	68.175	11599.9		1.19209		23	182.05	56.871	10353.4		0.994429
9	171010	103879	17764309		1.8164		61	283.693	75.658	21463.7		1.32293		24	150.543	75.312	11337.8		1.31688		24	231.756	85.906	19909.3		1.50213
10	214888	82220	17668064		1.43767		62	159.465	78.981	12594.7		1.38104		25	142.109	78.12	11101.6		1.36598		25	261.145	80.364	20986.8		1.40522
11	121716	121783	14823058		2.12946		63	157.066	84.806	13320.1		1.48289		26	135.043	62.059	8380.59		1.08514		26	185.817	85.517	15890.4		1.49532
12	157328	116556	18337580		2.03806		64	154.029	80.995	12475.7		1.41625		27	268.399	78.543	21080.7		1.37338		27	342.471	85.985	29447.4		1.50351
13	391333	135762	53128045		2.37389		65	172.172	86.222	14845		1.50765		28	174.553	91.113	15903.9		1.59317		28	231.325	96.373	22293.6		1.68515
14	215806	124991	26973752		2.18555		66	157.047	81.637	12820.8		1.42748		29	161.526	65.102	10515.7		1.13835		29	231.644	88.93	20600.1		1.555
15	193783	111063	21522057		1.94201		67	86.892	82.905	7203.8		1.44965		30	215.487	79.23	17073		1.38539		30	227.876	56.686	12917.3		0.991194
16	295613	129552	38297321		2.26531		68	249.168	81.432	20290.2		1.42389		31	218.28	73.838	16117.3		1.29111		31	207.896	79.036	16431.4		1.382
17	172060	133248	22926688		2.32993		69	89.91	81.872	7361.11		1.43159		32	175.228	66.251	11609		1.15844		32	396.619	86.268	34215.3		1.50846
18	141322	129454	18294583		2.26359		70	155.285	85.627	13296.7		1.49725		33	129.326	63.826	8254.4		1.11604		33	338.085	74.616	25226.5		1.30471
19	146944	112480	16528364		1.96679		71	98.625	83.241	8209.68		1.45553		34	181.375	93.546	16966.9		1.63572		34	216.031	55.129	11909.6		0.963969
20	170748	118878	20298220		2.07866		72	128.745	83.324	10727.6		1.45698		35	163.551	68.615	11222		1.19978		35	169.323	79.901	13529.1		1.39712
21	192002	139637	26810595		2.44165		73	177.608	82.065	14575.4		1.43496		36	166.756	82.577	13770.1		1.44392		36	273.853	77.724	21285		1.35906
22	194945	109561	21358431		1.91575		74	172.191	80.16	13802.8		1.40165		37	132.044	73.443	9697.75		1.2842		37	179.557	56.884	10213.9		0.994656
23	142259	120202	17099741		2.10181		75	201.842	76.293	15399.2		1.33404		38	202.011	72.498	14645.5		1.26768		38	215.506	73.688	15880.3		1.28849
24	230875	139250	32149364		2.43488		76	65.15	70.518	4594.24		1.23306		39	233.518	71.839	16775.6		1.25615		39	305.753	77.28	23628.5		1.35129
25	195357	95959	18746269		1.67791		77	61.383	63.727	3911.74		1.11431		40	200.343	72.3	14484.8		1.26422		40	192.527	88.969	17129		1.55568
26	215637	104117	22451574		1.82056		78	64.813	67.977	4405.78		1.18862		41	166.812	77.304	12895.3		1.35171		41	307.89	86.987	26782.4		1.52103
27	190953	98822	18870309		1.72797		79	87.023	73.276	6376.75		1.28128		42	180.082	66.317	11942.6		1.1596		42	212.976	70.192	14949.1		1.22736
28	238110	112337	26748556		1.96429		80	40.822	63.525	2593.23		1.11078		43	109.084	87.988	9598.02		1.53853		43	181.75	68.547	12458.5		1.19859
29	147788	90667	13399515		1.58538		81	255.129	83.132	21209.3		1.45362		44	154.067	65.798	10137.3		1.15052		44	232.206	77.49	17993.7		1.35497
30	169979	81165	13796453		1.41923		82	88.073	66.426	5850.32		1.1615		45	186.829	79.712	14892.5		1.39382		45	175.884	75.859	13342.3		1.32645
31	212526	133334	28337018		2.33144		83	41.834	63.421	2653.15		1.10896		46	156.728	79.326	12432.6		1.38707		46	197.944	73.849	14618		1.2913
32	122766	142951	17549590		2.4996		84	114.276	84.937	9706.19		1.48518		47	209.077	78.745	16463.8		1.37691		47	171.573	63.608	10913.3		1.11223
33	140534	124952	17560086		2.18487		85	127.227	68.761	8748.31		1.20233		48	235.786	82.084	19354.2		1.4353		48	198.281	55.851	11074.3		0.976593
34	153355	116248	17827173		2.03268		86	110.302	69.31	7645.09		1.21193		49	239.628	78.527	18817.3		1.3731
35	137442	129199	17757374		2.25913		87	167.318	57.446	9611.8		1.00448		50	96.77	53.088	5137.3		0.92828
36	116731	144516	16869522		2.52696		88	166.531	60.807	10126.2		1.06325		51	183.756	91.684	16847.4		1.60316
1	159.84	60124	9610.22		1.05131		89	158.734	73.398	11650.8		1.28341		52	184.374	69.85	12878.6		1.22138
2	150.131	36119	5422.59		0.631566		90	131.969	66.243	8741.96		1.1583		53	226.639	76.76	17396.9		1.3422
3	167.955	50486	8479.37		0.882783		1	201.336	85.418	17197.7		1.49359		54	47.457	46.986	2229.81		0.821583
4	273.365	53457	14613.2		0.934733		2	251.998	83.053	20929.2		1.45224		55	153.429	73.929	11342.8		1.2927
5	223.134	51258	11437.3		0.896281		3	155.697	82.453	12837.8		1.44175		56	184.299	66.54	12263.3		1.1635
6	121.998	33477	4084.12		0.585368		4	183.081	70.883	12977.4		1.23944		57	226.077	78.887	17834.5		1.37939
7	204.56	50414	10312.7		0.881524		5	196.37	82.088	16119.6		1.43537		58	129.607	82.492	10691.6		1.44243
8	209.058	57757	12074.7		1.00992		6	205.722	67.163	13817		1.17439		59	158.49	79.355	12576.9		1.38758
9	240.415	49961	12011.5		0.873603		7	274.659	76.632	21047.5		1.33996		60	171.16	53.084	9085.87		0.92821
10	168.086	61396	10319.8		1.07355		8	269.917	69.325	18711.9		1.2122		61	177.908	82.262	14635.1		1.43841
11	375.008	54651	20494.7		0.95561		9	206.997	86.923	17992.8		1.51991		62	70.792	84.633	5991.34		1.47987
12	33.943	49636	1684.8		0.86792		10	218.824	77.268	16908		1.35108		63	42.04	68.814	2892.97		1.20326
13	214.494	54379	11663.9		0.950854		11	193.558	68.374	13234.3		1.19557		64	264.537	79.212	20954.7		1.38508
14	169.867	49966	8487.5		0.87369		12	192.958	85.916	16578.3		1.5023		65	193.727	75.799	14684.3		1.3254
15	199.106	63264	12596.3		1.10621		13	248.718	72.176	17951.5		1.26205		66	217.53	79.165	17220.8		1.38425
16	22.96	54445	1250.06		0.952008		14	207.165	89.634	18569.1		1.56731		67	92.796	79.998	7423.54		1.39882
17	117.012	53622	6274.38		0.937618		15	210.933	94.737	19983.2		1.65654		68	208.159	78.75	16392.5		1.377
18	111.483	57828	6446.87		1.01116		16	242.852	83.209	20207.4		1.45497		69	214.738	75.546	16222.6		1.32097
19	137.404	48829	6709.36		0.853809		17	317.018	77.328	24514.2		1.35213		70	175.884	93.071	16369.6		1.62741
20	122.354	46716	5715.9		0.816861		18	193.671	88.55	17149.4		1.54836		71	184.13	75.706	13939.8		1.32377
21	265.475	56255	14934.2		0.983657		19	213.069	76.358	16269.5		1.33517		72	145.014	87.464	12683.5		1.52937
22	183.962	59061	10864.9		1.03272		20	153.298	64.262	9851.24		1.12367		73	172.96	88.011	15222.4		1.53893
23	140.965	56125	7911.66		0.981384		21	44.027	80.218	3531.78		1.40267		74	317.374	82.893	26307.9		1.44944
24	174.815	48909	8549.95		0.855208		22	269.167	85.348	22972.9		1.49237		75	194.983	88.172	17191.9		1.54175
25	164.113	54177	8891.19		0.947322		23	196.801	89.804	17673.5		1.57028		76	183.793	90.379	16611		1.58034
26	146.888	60889	8943.82		1.06469		24	163.682	75.557	12367.3		1.32117		77	197.569	67.093	13255.5		1.17317
27	122.991	46167	5678.13		0.807262		25	91.39	81.134	7414.85		1.41868		78	204.748	84.095	17218.2		1.47046
28	187.86	49324	9266.03		0.862464		26	86.93	78.315	6807.9		1.36939		79	219.386	78.99	17329.3		1.38119
29	151.03	54805	8277.17		0.958303		27	241.109	68.196	16442.6		1.19245		80	84.174	63.34	5331.65		1.10754
30	207.409	60621	12573.3		1.06		28	165.987	83.935	13932.2		1.46766		81	205.047	78.835	16164.8		1.37848
31	148.969	49336	7349.49		0.862674		29	193.577	76.084	14728.1		1.33038		82	113.095	60.469	6838.69		1.05734
32	196.37	54646	10730.9		0.955523		30	202.986	98.071	19907		1.71484		83	181.319	68.361	12395.2		1.19534
33	251.043	56218	14113.1		0.983011		31	158.471	85.508	13550.6		1.49517		84	104.717	82.225	8610.34		1.43776
34	99.356	49134	4881.8		0.859142		32	196.782	83.368	16405.2		1.45775		85	103.461	89.345	9243.7		1.56226
35	232.487	55783	12968.8		0.975404		33	324.196	83.334	27016.6		1.45715		86	184.58	76.042	14035.9		1.32965
36	122.091	52952	6464.99		0.925902		34	190.784	84.206	16065.1		1.4724		87	187.111	48.45	9065.46		0.847182
37	187.148	57221	10708.7		1.00055		35	226.864	77.764	17641.9		1.35976		88	189.772	78.175	14835.4		1.36694
38	250.968	61284	15380.3		1.07159		36	176.427	86.895	15330.7		1.51942		89	233.593	92.564	21622.2		1.61855
39	178.283	63427	11307.8		1.10906		37	142.99	82.989	11866.6		1.45112		90	231.194	84.628	19565.4		1.47978
40	175.79	56537	9938.66		0.988588		38	223.078	80.658	17993.1		1.41036		91	233.555	78.303	18288.2		1.36918
41	207.465	54376	11281.1		0.950802		39	178.751	90.392	16157.7		1.58057		92	150.805	84.87	12798.9		1.48401
42	162.126	66921	10849.7		1.17016		40	239.534	89.105	21343.7		1.55806		93	162.801	64.789	10547.7		1.13288
43	13.645	55978	763.811		0.978814		41	323.259	96.395	31160.7		1.68553		94	215.9	80.581	17397.5		1.40901
44	135.249	57446	7769.48		1.00448		42	248.306	71.919	17858		1.25755		95	158.303	73.1	11572		1.2782
45	134.068	61409	8232.96		1.07378		43	190.822	91.753	17508.5		1.60436		96	373.434	64.248	23992.3		1.12342
46	190.016	63259	12020.1		1.10613		44	201.355	85.477	17211.2		1.49462		97	218.861	69.588	15230.1		1.21679
47	87.642	59379	5204.08		1.03828		45	250.199	104.653	26184.2		1.82993		98	175.059	82.033	14360.6		1.4344
48	137.798	58393	8046.41		1.02104		46	273.328	87.244	23846.1		1.52552		99	198.45	68.571	13607.9		1.19901
49	198.244	51173	10144.8		0.894795		47	209.752	92.092	19316.4		1.61029		100	204.279	82.928	16940.4		1.45005
50	174.646	64811	11319		1.13327		48	165.05	92.791	15315.1		1.62251		101	197.063	87.322	17207.9		1.52689
51	219.105	60634	13285.1		1.06023		49	222.085	89.264	19824.2		1.56084		102	154.442	78.159	12071		1.36666
52	193.371	57518	11122.3		1.00574		50	154.198	106.22	16378.9		1.85733		103	132.437	75.178	9956.35		1.31454
53	137.198	54684	7502.56		0.956187		51	280.338	107.4	30108.4		1.87796		104	147.151	56.52	8317.02		0.988291
54	163.457	51337	8391.47		0.897663		52	145.951	106.901	15602.4		1.86924		105	155.472	80.251	12476.8		1.40324
55	44.102	68887	3038.06		1.20454		53	248.212	85.829	21303.8		1.50078		106	246.488	76.839	18939.9		1.34358
56	219.33	54891	12039.2		0.959807		54	175.19	99.785	17481.4		1.74481		107	208.89	67.619	14124.9		1.18236
57	69.949	71106	4973.73		1.24334		55	194.233	94.799	18413.1		1.65763		108	233.743	85.597	20007.7		1.49672
58	24.816	68987	1711.96		1.20629		56	252.542	113.452	28651.3		1.98379		109	241.221	70.346	16969		1.23005
59	18.312	63288	1158.91		1.10663		57	188.31	88.927	16745.8		1.55495		110	196.463	76.219	14974.2		1.33274
60	122.841	65574	8055.14		1.14661		58	259.214	105.905	27452		1.85182		111	165.05	76.543	12633.4		1.33841
61	94.727	68726	6510.2		1.20172		59	311.732	66.839	20835.8		1.16873		112	202.648	69.696	14123.8		1.21868
62	14.207	65836	935.346		1.15119		60	203.211	91.671	18628.6		1.60293		113	172.322	82.239	14171.6		1.43801
63	270.873	63658	17243.2		1.1131		61	222.253	87.174	19374.8		1.5243		114	293.102	76.987	22565		1.34617
64	146.551	48306	7079.33		0.844664		62	181.225	105.262	19076.1		1.84058		115	158.827	74.696	11863.8		1.30611
65	248.85	5597	13928.2		0.0978674		63	180.176	99.208	17874.9		1.73472		116	229.451	61.321	14070.1		1.07224
66	185.555	633	11745.5		0.0110684		64	217.886	101.578	22132.4		1.77616		117	182.575	77.854	14214.1		1.36133
67	135.867	52186	7090.37		0.912508		65	197.85	100.016	19788.1		1.74885		118	225.796	71.211	16079.2		1.24517
68	10.309	4616	475.845		0.0807139		66	215.131	99.983	21509.5		1.74827		119	138.51	64.853	8982.82		1.134
69	178.339	58783	10483.3		1.02786		67	184.993	93.404	17279		1.63323		120	219.742	59.901	13162.8		1.04741
70	153.298	56207	8616.36		0.982818		68	179.576	87.033	15629.1		1.52183		121	190.54	80.386	15316.9		1.4056
71	31.732	58331	1850.96		1.01996		69	200.924	103.054	20706		1.80197		122	156.691	83.561	13093.2		1.46112
72	224.559	55276	12412.7		0.966539		70	197.513	94.308	18627.1		1.64904		123	191.403	75.659	14481.3		1.32295
73	46.201	59038	2727.64		1.03232		71	306.634	77.135	23652.1		1.34876		124	391.689	64.644	25320.2		1.13034
74	190.54	52811	10062.7		0.923437		72	381.062	100.468	38284.6		1.75675		125	253.854	83.15	21108		1.45394
75	208.815	56627	11824.5		0.990162		73	196.482	87.297	17152.2		1.52645		126	162.988	79.512	12959.6		1.39032
76	19.53	63576	1241.64		1.11167		74	175.659	92.03	16165.8		1.60921		127	204.223	73.125	14933.8		1.27864
77	24.478	6595	1614.35		0.115318		75	211.851	92.127	19517.2		1.6109		128	144.395	81.638	11788.2		1.4275
78	41.384	64527	2670.41		1.1283		76	188.179	84.492	15899.6		1.4774		129	179.857	71.171	12800.6		1.24447
79	25.116	55024	1381.95		0.962133		77	201.692	91.856	18526.6		1.60617		130	140.441	62.751	8812.77		1.09724
80	168.03	47185	7928.59		0.825062		78	187.654	92.072	17277.6		1.60994		131	179.557	68.528	12304.7		1.19826
81	13.495	50311	678.943		0.879723		79	242.646	81.701	19824.4		1.4286		132	258.596	78.929	20410.6		1.38013
82	30.813	5624	1732.95		0.0983395		80	161.545	85.919	13879.8		1.50235		133	144.545	40.029	5786.03		0.699935
83	173.709	65987	11462.5		1.15383		81	202.217	82.017	16585.3		1.43412		134	207.728	77.341	16065.8		1.35236
84	38.967	56876	2216.28		0.994516		82	207.953	98.474	20478		1.72189		135	156.222	79.266	12383		1.38602
85	19.399	6441	1249.48		0.112625		83	317.955	91.148	28981.1		1.59379		136	182.425	78.8	14375.1		1.37787
86	118.436	62698	7425.7		1.09632		84	181.619	97.395	17688.8		1.70302		137	196.632	61.166	12027.2		1.06953
87	197.513	57142	11286.4		0.999167		85	190.803	78.005	14883.6		1.36397		138	83.256	43.724	3640.3		0.764544
88	184.074	57881	10654.3		1.01209		86	242.889	84.495	20523		1.47745		139	74.503	44.678	3328.65		0.781226
89	14.076	55955	787.615		0.978412		87	177.27	95.79	16980.8		1.67495		140	171.198	77.548	13276		1.35598
90	176.633	66909	11818.4		1.16995		88	193.521	86.971	16830.7		1.52075		141	218.561	55.078	12038		0.963077
91	204.748	53909	11037.8		0.942636		89	203.679	86.319	17581.5		1.50935		142	156.991	75.4	11837		1.31842
92	195.545	59547	11644.2		1.04122		90	162.201	93.441	15156.2		1.63388		1	138.06	54.209	7484.05		0.947882
93	214.119	56899	12183.1		0.994918		91	111.052	84.618	9396.95		1.4796		2	252.055	56.136	14149.2		0.981577
94	129.907	56793	7377.79		0.993065		92	264.912	91.114	24137.3		1.59319		3	184.824	60.259	11137.2		1.05367
95	148.538	50837	7551.2		0.88892		93	205.928	78.038	16070.2		1.36455		4	207.09	55.324	11457		0.967378
96	152.642	47875	7307.81		0.837127		94	165.65	84.149	13939.3		1.4714		5	260.47	60.415	15736.4		1.0564
97	171.648	54267	9314.72		0.948896		95	193.221	86.383	16691		1.51047		6	214.381	64.74	13879		1.13202
98	217.736	57862	12598.8		1.01176		96	244.576	81.458	19922.6		1.42435		7	333.005	58.552	19498.2		1.02382
99	95.57	57513	5496.53		1.00565		97	249.056	68.356	17024.5		1.19525		8	120.255	59.705	7179.83		1.04398
100	150.731	50762	7651.4		0.887609		98	279.082	83.581	23326		1.46147		9	122.166	51.6	6303.73		0.902262
101	203.192	52672	10702.4		0.921006		99	191.89	76.626	14703.7		1.33986		10	130.188	58.542	7621.54		1.02365
102	166.643	55841	9305.44		0.976418		100	332.237	93.04	30911.5		1.62687		11	146.588	64.749	9491.41		1.13218
103	124.434	58516	7281.44		1.02319		101	234.23	81.196	19018.6		1.41977		12	171.029	74.273	12702.8		1.29871
104	182.65	59504	10868.3		1.04047		102	273.946	69.917	19153.4		1.22255		13	194.795	72.982	14216.5		1.27614
105	212.451	5567	11827.2		0.0973428		103	241.54	79.797	19274.3		1.39531		14	265.568	68.736	18254		1.2019
106	125.146	51568	6453.5		0.901702		104	237.06	61.996	14696.7		1.08404		15	151.949	62.559	9505.81		1.09389
107	143.702	57182	8217.16		0.999867		105	280.038	62.541	17514		1.09357		16	160.139	71.096	11385.3		1.24316
108	19.005	55644	1057.53		0.972974		106	206.341	70.378	14521.8		1.23061		17	179.576	70.108	12589.8		1.22589
109	142.559	49042	6991.35		0.857533		107	123.628	74.831	9251.24		1.30847		18	216.912	90.982	19735		1.59088
110	14.188	56432	800.679		0.986752		108	167.88	84.266	14146.7		1.47345		19	186.323	75.103	13993.4		1.31323
111	33.906	53372	1809.63		0.933246		109	210.445	68.945	14509.1		1.20555		20	171.498	72.368	12410.9		1.2654
112	136.823	58558	8012.07		1.02393		110	309.933	91.323	28304.1		1.59685		21	176.015	70.457	12401.5		1.23199
113	156.128	62083	9692.86		1.08556		111	177.627	85.156	15126		1.48901		22	176.502	59.816	10557.6		1.04592
114	152.642	51965	7932.08		0.908644		112	231.438	74.102	17150		1.29572		23	156.56	63.588	9955.35		1.11188
115	10.196	50926	519.254		0.890476		113	153.167	78.016	11949.5		1.36416		24	142.952	73	10435.5		1.27646
116	95.045	53656	5099.8		0.938212		1	249.487	60.134	15002.7		1.05148		25	125.69	59.238	7445.6		1.03582
117	16.344	54946	898.029		0.960769		2	259.121	76.821	19905.9		1.34327		26	263.994	74.673	19713.2		1.30571
118	30.157	56712	1710.27		0.991648		3	201.093	71.265	14330.8		1.24612		27	133.187	62.625	8340.86		1.09504
119	24.047	58859	1415.39		1.02919		4	158.546	64.958	10298.8		1.13584		28	96.039	58.836	5650.5		1.02879
1	24.085	49585	1194.24		0.867028		5	257.471	70.423	18131.8		1.23139		29	218.055	59.363	12944.3		1.038
2	76.996	48992	3772.18		0.856659		6	216.912	76.517	16597.4		1.33795		30	98.681	72.462	7150.61		1.26705
3	98.55	61759	6086.35		1.0799		7	201.786	62.15	12541.1		1.08674		31	148.894	72.238	10755.8		1.26313
4	182.219	59793	10895.5		1.04552		8	179.089	69.79	12498.6		1.22033		32	229.844	85.455	19641.4		1.49424
5	143.796	5822	8371.8		0.101802		9	277.151	74.058	20525.3		1.29496		33	81.55	71.658	5843.78		1.25299
6	107.884	69967	7548.35		1.22342		10	152.961	70.532	10788.6		1.2333		34	170.261	69.4	11816		1.21351
7	153.748	67911	10441.3		1.18747		11	182.593	69.301	12653.9		1.21178		35	229.413	86.526	19850.2		1.51297
8	146.082	68624	10024.8		1.19994		12	175.977	57.896	10188.5		1.01235		36	279.794	78.679	22013.8		1.37576
9	122.635	7149	8767.15		0.125005		13	179.407	66.794	11983.4		1.16794		37	233.162	72.539	16913.4		1.26839
10	252.392	62642	15810.4		1.09534		14	279.85	81.7	22863.7		1.42858		38	150.206	67.488	10137.1		1.18007
11	144.358	57847	8350.72		1.01149		15	65.282	73.355	4788.7		1.28266		39	161.526	79.184	12790.4		1.38459
12	189.079	6054	11446.9		0.105858		16	196.332	74.607	14647.8		1.30455		40	163.438	55.236	9027.73		0.96584
13	182.35	66799	12180.8		1.16803		17	340.971	90.642	30906.3		1.58494		41	129.57	67.676	8768.8		1.18336
14	200.98	59855	12029.6		1.04661		18	367.717	73.491	27024.1		1.28504		42	177.046	75.255	13323.6		1.31589
15	200.455	6583	13195.9		0.115108		19	214.438	76.759	16459.9		1.34218		43	182.162	69.515	12663.1		1.21552
16	90.003	66991	6029.41		1.17138		20	172.66	53.932	9311.93		0.943038		44	199.818	68.703	13728.2		1.20132
17	112.645	72442	8160.23		1.2667		21	250.537	56.954	14268.9		0.99588		45	203.173	71.946	14617.5		1.25803
18	207.203	61365	12714.9		1.07301		22	218.505	74.083	16187.5		1.29539		46	188.329	77.983	14686.4		1.36359
19	24.328	62336	1516.53		1.08999		23	250.218	67.941	17000		1.188		47	271.585	81.983	22265.3		1.43353
20	133.412	61413	8193.2		1.07385		24	115.269	90.183	10395.3		1.57691		48	224.409	79.815	17911.2		1.39562
21	65.675	49031	3220.13		0.857341		25	223.434	72.328	16160.6		1.2647		49	239.31	87.308	20893.6		1.52664
22	194.327	7003	13608.7		0.122452		26	209.133	76.164	15928.4		1.33178		50	188.666	80.785	15241.4		1.41258
23	120.03	66267	7953.97		1.15872		27	204.879	77.622	15903		1.35727		51	141.846	72.853	10333.9		1.27388
24	80.051	60317	4828.47		1.05468		28	199.443	74.674	14893.2		1.30573		52	185.461	67.916	12595.8		1.18756
25	136.805	46865	6411.28		0.819467		29	228.851	84.396	19314.1		1.47572		53	272.841	87.14	23775.3		1.5237
26	188.254	7249	13646.5		0.126754		30	154.873	90.673	14042.8		1.58548		54	143.758	70.293	10105.1		1.22912
27	117.424	6643	7800.56		0.116157		31	242.608	70.626	17134.5		1.23494		55	64.888	62.147	4032.57		1.08668
28	113.507	64059	7271.16		1.12012		32	341.777	87.061	29755.6		1.52232		56	177.627	64.003	11368.6		1.11914
29	80.782	65379	5281.47		1.1432		33	126.215	83.028	10479.4		1.4518		57	190.69	74.686	14241.8		1.30594
30	113.132	61164	6919.64		1.06949		34	85.974	72.304	6216.27		1.26429		58	77.333	55.954	4327.1		0.978394
31	103.255	70635	7293.35		1.2351		35	159.502	78.22	12476.3		1.36773		59	179.613	75.222	13510.8		1.31531
32	105.354	57976	6107.96		1.01375		36	170.523	88.192	15038.7		1.5421		60	188.404	87.006	16392.3		1.52136
33	90.435	64106	5797.43		1.12094		37	208.253	73.975	15405.5		1.2935		61	126.871	76.247	9673.46		1.33323
34	115.344	6853	7904.54		0.119829		38	162.857	86.226	14042.6		1.50772		62	131.425	80.726	10609.4		1.41155
35	131.2	43757	5740.88		0.765121		39	128.914	83.372	10747.8		1.45782		63	166.568	82.232	13697.3		1.43788
36	146.064	43565	6363.24		0.761764		40	195.807	72.004	14098.8		1.25904		64	225.59	78.879	17794.4		1.37925
37	388.241	57536	22337.7		1.00606		41	170.635	85.063	14514.9		1.48739		65	183.943	70.854	13033.1		1.23893
38	138.51	50449	6987.75		0.882136		42	209.152	89.76	18773.6		1.56952		66	258.09	89.748	23163		1.56931
39	135.268	64966	8787.78		1.13598		43	246.994	82.065	20269.6		1.43496		67	216.649	77.321	16751.5		1.35201
40	146.813	50129	7359.57		0.87654		44	217.755	74.506	16224.1		1.30279		68	218.88	66.981	14660.7		1.17121
41	154.273	61536	9493.4		1.076		45	163.944	72.566	11896.9		1.26887		69	201.936	66.969	13523.4		1.171
42	167.637	61034	10231.5		1.06722		46	221.391	82.415	18246		1.44108		70	240.715	88.01	21185.4		1.53892
43	135.23	69829	9442.98		1.22101		47	190.672	67.41	12853.2		1.17871		71	203.923	77.788	15862.8		1.36018
44	129.682	66178	8582.12		1.15717		48	155.735	86.87	13528.7		1.51898		72	149.194	78.192	11665.8		1.36724
45	201.055	71118	14298.7		1.24355		49	210.933	71.981	15183.2		1.25864		73	163.063	78.295	12767.1		1.36904
46	192.19	45496	8743.85		0.795529		50	179.838	73.629	13241.3		1.28745		74	208.309	62.777	13077		1.0977
47	171.329	68109	11669.1		1.19093		51	221.71	78.761	17462.2		1.37719		75	206.453	68.014	14041.7		1.18927
48	207.859	67879	14109.3		1.18691		52	164.413	70.458	11584.2		1.23201		76	168.555	81.307	13704.8		1.42171
49	186.173	6235	11607.9		0.109023		53	196.576	82.419	16201.5		1.44115		77	165.875	86.553	14357		1.51344
50	222.778	66663	14851		1.16565		54	180.982	86.205	15601.6		1.50735		78	234.942	89.531	21034.6		1.56551
51	95.364	72215	6886.71		1.26273		55	119.092	86.169	10262.1		1.50672		79	229.769	66.504	15280.5		1.16287
52	218.036	69783	15215.3		1.2202		56	185.911	77.754	14455.4		1.35958		80	139.504	70.914	9892.75		1.23998
53	237.998	60321	14356.2		1.05475		57	181.113	81.569	14773.3		1.42629		81	167.168	91.347	15270.4		1.59727
54	197.194	64276	12674.8		1.12391		58	263.188	84.818	22323.2		1.4831		82	190.334	83.754	15941.2		1.4645
55	114.838	41537	4770		0.726303		59	239.759	76.872	18430.9		1.34416		83	154.048	87.533	13484.2		1.53057
56	246.357	658	16210.2		0.0115056		60	274.977	78.918	21700.6		1.37994		84	174.965	89.976	15742.7		1.57329
57	137.236	64798	8892.54		1.13304		61	285.811	79.256	22652.1		1.38585		85	152.117	70.082	10660.6		1.22543
58	158.396	61774	9784.76		1.08016		62	223.809	65.446	14647.5		1.14437		86	154.966	76.843	11908.2		1.34365
59	178.695	65469	11699		1.14477		63	315.874	80.757	25509		1.41209		87	107.547	71.834	7725.49		1.25607
60	137.798	59996	8267.29		1.04907		64	235.58	67.17	15823.9		1.17451		88	116.975	84.573	9892.9		1.47882
61	153.804	66406	10213.5		1.16115		65	240.884	71.5	17223.3		1.25023		89	234.099	89.698	20998.3		1.56843
62	142.315	66935	9525.88		1.1704		66	188.835	78.236	14773.7		1.36801		90	80.632	53.22	4291.21		0.930588
63	157.815	54974	8675.74		0.961258		67	248.287	71.757	17816.4		1.25472		91	218.992	92.329	20219.4		1.61444
64	129.139	59382	7668.57		1.03834		68	180.607	73.978	13360.9		1.29356		92	56.397	64.151	3617.95		1.12172
65	238.616	6399	15269.1		0.111891		69	149.568	62.515	9350.33		1.09312		93	302.492	94.17	28485.7		1.64663
66	113.601	6445	7321.58		0.112695		70	145.108	71.282	10343.6		1.24641		94	158.134	81.943	12957.9		1.43283
67	127.714	64034	8178.02		1.11968		71	203.304	70.388	14310.2		1.23078		95	291.808	93.424	27262		1.63358
68	146.907	54872	8061.01		0.959475		72	299.418	68.094	20388.6		1.19067		96	71.111	59.686	4244.31		1.04365
69	151.387	44441	6727.77		0.777082		73	275.877	64.761	17865.9		1.13239		97	109.946	74.161	8153.67		1.29676
70	177.589	55753	9901.21		0.97488		74	168.48	78.656	13251.9		1.37535		98	132.962	54.907	7300.52		0.960087
71	148.969	48664	7249.44		0.850924		75	177.627	69.989	12431.8		1.22381		99	117.799	85.291	10047.2		1.49137
72	142.484	51393	7322.63		0.898642		76	191.965	63.21	12134.1		1.10527		100	165.088	73.423	12121.2		1.28385
73	152.755	47549	7263.27		0.831427		77	225.421	60.602	13661		1.05967		101	206.434	80.869	16694.2		1.41405
1	62.489	41345	2583.62		0.722946		78	193.671	56.918	11023.3		0.995251		102	246.113	90.154	22188.2		1.5764
2	168.086	57937	9738.35		1.01307		79	165.819	71.302	11823.1		1.24676		103	125.634	74.957	9417.13		1.31067
3	20.392	41525	846.786		0.726093		80	189.36	68.113	12897.9		1.191		104	206.791	82.993	17162.1		1.45119
4	162.351	50756	8240.27		0.887504		81	159.783	73.36	11721.6		1.28275		105	124.228	64.1	7963		1.12083
5	10.177	49611	504.915		0.867483		1	69.874	82.005	5729.97		1.43391		106	154.423	49.069	7577.39		0.858005
6	10.121	40702	411.951		0.711703		2	93.246	61.917	5773.49		1.08266		107	214.194	91.887	19681.6		1.60671
7	166.4	51117	8505.85		0.893816		3	183.381	73.031	13392.4		1.277		108	231.981	81.301	18860.2		1.4216
8	195.845	47951	9391.04		0.838456		4	224.409	89.144	20004.7		1.55874		109	183.756	57.958	10650.2		1.01344
9	149.044	49764	7417		0.870158		5	203.211	51.098	10383.7		0.893484		110	166.287	92.966	15459		1.62557
10	282.587	48219	13626		0.843142		6	150.206	71.457	10733.3		1.24947		111	96.207	38.507	3704.69		0.673321
11	141.528	53628	7589.89		0.937723		7	169.117	74.252	12557.2		1.29835		112	82.675	47.92	3961.82		0.837914
12	126.308	53621	6772.79		0.9376		8	310.083	88.554	27459		1.54843		113	188.91	81.049	15310.9		1.4172
13	178.47	5117	9132.32		0.0894743		9	148.931	66.755	9941.93		1.16726		114	149.456	44.928	6714.7		0.785597
14	166.362	54519	9069.98		0.953302		10	152.642	74.328	11345.6		1.29968		115	164.469	57.814	9508.54		1.01092
15	137.798	44799	6173.17		0.783341		11	290.665	108.324	31486.1		1.89412		116	220.136	87.084	19170.3		1.52272
16	131.407	56064	7367.16		0.980318		12	296.85	90.245	26789.1		1.578		117	120.367	68.405	8233.76		1.19611
17	154.367	52118	8045.21		0.911319		13	243.264	98.994	24081.6		1.73098		118	183.156	73.088	13386.5		1.27799
18	137.592	43236	5948.91		0.756011		14	357.015	97.783	34910		1.7098		119	94.802	48.203	4569.73		0.842863
19	142.709	545	7777.67		0.0095297		15	147.525	105.749	15600.7		1.84909		120	347.868	85.656	29797.1		1.49775
20	141.828	53324	7562.86		0.932407		16	210.764	101.508	21394.3		1.77494		121	216.293	79.956	17294		1.39809
21	117.574	52531	6176.28		0.918541		17	96.995	55.742	5406.71		0.974687		122	79.189	50.758	4019.45		0.887539
22	121.548	55839	6787.15		0.976383		18	220.398	100.981	22255.9		1.76572		123	224.24	69.89	15672.2		1.22207
23	164.15	58	9520.67		0.00101417		19	86.03	58.287	5014.46		1.01919		124	174.478	69.532	12131.8		1.21581
24	142.615	55907	7973.1		0.977572		20	227.239	101.064	22965.6		1.76717		125	207.297	80.374	16661.2		1.40539
25	138.192	54052	7469.48		0.945137		21	247.107	101.506	25082.7		1.7749		126	318.836	89.08	28402		1.55763
26	125.24	63457	7947.43		1.10959		22	229.263	98.591	22603.3		1.72393		127	227.614	70.655	16082.2		1.23545
27	137.142	59151	8112.06		1.0343		23	164.75	113.453	18691.5		1.9838		128	170.767	89.696	15317.1		1.5684
28	111.614	55983	6248.44		0.978901		24	90.566	78.891	7144.8		1.37946		129	147.169	85.2	12538.9		1.48978
29	108.728	60595	6588.3		1.05955		25	170.748	99.957	17067.4		1.74782		130	198.825	74.976	14907.2		1.31101
30	180.457	54539	9842.02		0.953652		26	310.926	113.218	35202.3		1.97969		131	266.505	82.475	21980.1		1.44213
31	121.342	61895	7510.4		1.08228		27	178.695	94.912	16960.3		1.6596		132	156.522	75.412	11803.7		1.31863
32	132.55	42757	5667.43		0.747636		28	164.413	80.466	13229.6		1.407		133	231.85	69.046	16008.2		1.20732
33	120.386	57791	6957.22		1.01052		29	156.335	82.12	12838.1		1.43592		134	93.358	83.56	7801.03		1.4611
34	115.419	64961	7497.77		1.13589		30	193.108	100.473	19402.1		1.75684		135	142.69	72.074	10284.2		1.26026
35	118.005	62432	7367.31		1.09167		31	206.453	103.184	21302.6		1.80424		136	161.601	73.678	11906.4		1.28831
36	239.216	60519	14477.1		1.05822		32	258.671	102.076	26404		1.78487		137	171.01	66.399	11354.9		1.16103
37	139.803	48518	6783.04		0.848371		33	191.178	97.337	18608.6		1.702		138	189.547	68.819	13044.4		1.20335
38	260.32	49991	13013.8		0.874127		34	195.826	112.377	22006.3		1.96499		139	284.499	81.971	23320.7		1.43332
39	155.829	57507	8961.25		1.00555		35	239.853	102.73	24640.2		1.7963		140	93.677	81.044	7591.93		1.41711
40	123.028	47552	5850.26		0.83148		36	185.592	83.364	15471.6		1.45768		141	125.371	67.571	8471.52		1.18153
41	104.042	62072	6458.13		1.08537		37	167.712	90.114	15113.2		1.57571		142	149.812	74.657	11184.6		1.30543
42	118.305	5759	6813.2		0.1007		38	254.66	96.537	24584.2		1.68802		143	224.484	70.371	15797.1		1.23049
43	67.381	63378	4270.44		1.10821		39	232.075	88.423	20520.7		1.54614		144	212.114	65.914	13981.4		1.15255
44	169.136	63266	10700.5		1.10625		40	193.989	96.638	18746.7		1.68978		145	56.098	72.919	4090.57		1.27504
45	112.195	63179	7088.35		1.10473		41	243.096	99.039	24075.9		1.73177		146	223.622	63.695	14243.6		1.11375
46	49.313	60468	2981.85		1.05732		42	194.458	92.295	17947.4		1.61384		147	179.838	59.773	10749.5		1.04517
47	32.669	59243	1935.39		1.0359		43	270.966	104.011	28183.6		1.8187		148	194.626	80.461	15659.8		1.40692
48	111.502	70905	7906.04		1.23982		44	233.162	96.533	22507.9		1.68795		149	145.876	72.511	10577.7		1.2679
49	88.485	6019	5325.95		0.105246		45	189.716	93.268	17694.5		1.63086		150	230.969	66.679	15400.8		1.16593
50	187.729	51954	9753.21		0.908452		46	162.145	89.709	14545.9		1.56862		151	123.553	57.378	7089.24		1.00329
51	207.559	58895	12224.1		1.02982		47	171.348	97.812	16759.9		1.71031		152	153.036	77.441	11851.3		1.35411
52	311.845	64271	20042.5		1.12382		48	185.161	85.162	15768.8		1.48912		153	155.66	82.586	12855.4		1.44407
53	123.272	60807	7495.76		1.06325		49	196.613	94.051	18491.6		1.64455		154	191.196	72.537	13868.8		1.26836
54	136.655	52622	7191.04		0.920132		50	270.217	91.971	24852		1.60818		155	179.313	66.578	11938.3		1.16416
55	86.686	58192	5044.41		1.01753		51	155.885	100.744	15704.5		1.76158		156	119.242	78.909	9409.26		1.37978
56	198.731	60928	12108.2		1.06537		52	216.949	84.834	18404.6		1.48338		157	217.961	71.544	15593.9		1.251
57	122.091	47248	5768.52		0.826164		53	152.68	96.714	14766.3		1.69111		158	164.938	70.865	11688.3		1.23912
58	115.569	61796	7141.71		1.08055		54	180.569	72.637	13116		1.27011		159	152.68	81.593	12457.5		1.42671
59	103.986	68985	7173.49		1.20625		55	284.761	87.953	25045.7		1.53792		160	152.492	61.403	9363.53		1.07367
60	119.73	48625	5821.85		0.850242		56	172.06	83.569	14378.9		1.46126		161	274.246	68.86	18884.5		1.20406
61	203.248	57836	11755		1.0113		57	222.01	78.723	17477.3		1.37653		162	152.361	61.127	9313.43		1.06885
62	117.274	51491	6038.57		0.900356		58	240.453	74.748	17973.4		1.30702		163	210.37	77.802	16367.3		1.36042
63	136.673	68449	9355.19		1.19688		59	197.044	65.068	12821.4		1.13776		164	132.437	45.644	6045		0.798117
64	131.744	58323	7683.69		1.01982		60	277.695	67.8	18827.7		1.18553		165	154.685	49.986	7732.11		0.87404
65	97.801	48891	4781.58		0.854893		61	183.793	87.235	16033.1		1.52536		166	146.645	84.712	12422.5		1.48125
66	109.721	63046	6917.52		1.1024		62	187.767	70.859	13305		1.23902		167	182.875	65.624	12001		1.14748
67	131.538	57523	7566.38		1.00583		63	273.647	86.523	23676.6		1.51291		1	171.067	72.38	12381.8		1.26561
68	99.993	4777	4776.71		0.0835291		64	225.965	78.072	17641.5		1.36514		2	165.575	82.498	13659.6		1.44253
69	119.599	58556	7003.2		1.02389		65	138.679	60.356	8370.06		1.05537		3	286.186	75.215	21525.4		1.31519
70	102.992	54226	5584.86		0.948179		66	209.977	49.705	10437		0.869126		4	191.346	91.041	17420.4		1.59191
71	156.56	65746	10293.2		1.14961		67	79.245	67.597	5356.76		1.18198		5	168.143	76.488	12861		1.33745
72	119.167	5672	6759.2		0.0991788		68	187.841	69.39	13034.4		1.21333		6	119.917	70.148	8411.9		1.22659
73	118.83	4245	5044.32		0.0742268		69	256.553	82.918	21272.9		1.44988		7	145.839	78.935	11511.7		1.38023
74	207.39	61126	12677		1.06883		1	157.216	78.363	12319.8		1.37023		8	155.191	73.96	11478		1.29324
75	142.952	65415	9351.29		1.14383		2	150.037	87.381	13110.4		1.52792		9	154.254	91.402	14099.2		1.59823
76	96.826	48513	4697.31		0.848283		3	165.013	76.622	12643.7		1.33979		10	257.003	80.988	20814.2		1.41613
77	187.317	45896	8597.17		0.802523		4	233.612	68.443	15989.1		1.19677		11	150.993	84.004	12684		1.46887
78	130.563	47609	6215.96		0.832476		5	163.288	87.182	14235.8		1.52444		12	283.861	87.441	24821.2		1.52897
79	109.14	65047	7099.27		1.13739		6	176.127	83.219	14657.2		1.45514		13	223.922	94.74	21214.4		1.65659
80	164.488	54996	9046.19		0.961643		7	154.067	77.913	12003.7		1.36236		14	59.696	62.1	3707.14		1.08586
81	176.652	42494	7506.67		0.743037		8	204.785	77.906	15954		1.36224		15	284.967	93.405	26617.5		1.63325
82	118.849	63651	7564.86		1.11298		9	186.829	81.681	15260.5		1.42825		16	67.849	64.257	4359.77		1.12358
83	177.72	57629	10241.8		1.00768		10	226.827	71.813	16289.2		1.2557		17	175.64	97.317	17092.7		1.70165
84	55.854	50684	2830.87		0.886245		11	229.282	74.496	17080.5		1.30261		18	314.206	90.337	28384.4		1.5796
85	119.617	61415	7346.28		1.07388		12	132.981	55.313	7355.54		0.967186		19	141.528	80.364	11373.8		1.40522
86	61.795	45491	2811.12		0.795442		13	178.076	79.167	14097.8		1.38429		20	154.779	84.591	13092.9		1.47913
87	83.875	49389	4142.5		0.863601		14	215.225	62.761	13507.7		1.09742		21	160.72	77.769	12499.1		1.35984
88	198.056	44515	8816.48		0.778375		15	230.856	80.618	18611.1		1.40966		22	45.452	52.921	2405.35		0.92536
89	58.253	5369	3127.59		0.0938807		16	199.425	87.369	17423.5		1.52771		23	99.918	86.626	8655.51		1.51472
90	103.067	59063	6087.45		1.03276		17	151.443	76.179	11536.7		1.33204		24	340.765	89.23	30406.4		1.56025
91	146.944	56812	8348.26		0.993397		18	198.188	83.174	16484		1.45435		25	190.053	76.009	14445.8		1.32907
92	20.88	58511	1221.68		1.02311		19	189.847	81.775	15524.8		1.42989		26	225.027	86.911	19557.5		1.5197
93	217.512	42586	9262.97		0.744646		20	186.117	88.917	16549		1.55478		27	200.043	87.228	17449.3		1.52524
94	176.839	58329	10314.8		1.01992		21	233.274	74.796	17448.1		1.30786		28	123.966	84.049	10419.2		1.46965
95	180.813	50511	9132.99		0.88322		22	266.412	67.696	18035.1		1.18371		29	188.348	88.064	16586.7		1.53986
96	214.944	61659	13253.3		1.07815		23	147.357	73.317	10803.8		1.282		30	131.369	96.163	12632.8		1.68148
97	118.736	62035	7365.76		1.08472		24	248.175	79.221	19660.8		1.38523		31	236.742	86.149	20395		1.50637
98	19.286	67707	1305.82		1.1839		25	178.92	73.679	13182.6		1.28833		32	167.955	86.358	14504.2		1.51003
99	116.712	50663	5913		0.885878		26	292.783	92.613	27115.4		1.6194		33	176.352	92.669	16342.4		1.62038
100	131.35	54435	7150.07		0.951834		27	311.92	73.932	23060.9		1.29275		34	141.378	86.393	12214.1		1.51064
101	91.372	47562	4345.83		0.831654		28	177.57	86.617	15380.6		1.51456		35	241.934	83.562	20216.4		1.46114
102	103.273	31959	3300.53		0.558825		29	275.54	80.683	22231.4		1.4108		36	157.665	52.256	8238.99		0.913732
103	193.277	61238	11836		1.07079		30	175.977	67.933	11954.6		1.18786		37	139.391	67.135	9357.96		1.1739
104	157.59	60071	9466.6		1.05038		31	197.325	81.137	16010.3		1.41874		38	121.66	98.634	11999.8		1.72468
105	150.955	47608	7186.71		0.832459		32	192.433	80.888	15565.5		1.41438		39	137.329	76.43	10496		1.33643
106	187.56	57199	10728.3		1.00016		33	190.166	79.867	15188		1.39653		40	150.037	67.693	10156.5		1.18366
107	229.338	68538	15718.4		1.19843		34	234.024	87.717	20527.8		1.53379		41	256.178	84.595	21671.3		1.4792
108	99.487	55029	5474.67		0.96222		35	256.384	76.442	19598.6		1.33664		42	159.821	83.192	13295.8		1.45467
109	132.419	67566	8947.04		1.18144		36	194.889	81.355	15855.2		1.42255		43	158.809	97.531	15488.8		1.7054
110	113.844	32371	3685.21		0.566029		37	169.68	75.059	12736		1.31246		44	129.532	66.041	8554.45		1.15477
111	128.745	47804	6154.48		0.835886		38	195.076	81.93	15982.5		1.4326		45	159.352	101.861	16231.7		1.78111
112	202.105	62114	12553.4		1.08611		39	182.144	79.923	14557.5		1.39751		46	177.196	84.637	14997.2		1.47994
113	203.942	5876	11983.6		0.102746		40	290.628	79.58	23128		1.39151		47	198.281	98.49	19528.7		1.72217
114	212.245	55185	11712.8		0.964948		41	198.75	98.862	19648.8		1.72867		48	145.501	93.482	13601.7		1.6346
115	17.75	62297	1105.74		1.08931		42	177.702	85.413	15177.9		1.49351		49	150.131	78.871	11841		1.37911
116	143.271	44499	6375.42		0.778096		43	169.886	73.587	12501.4		1.28672		50	158.115	70.943	11217.2		1.24049
117	142.446	38401	5470.04		0.671468		44	244.82	88.141	21578.6		1.54121		51	203.773	87.014	17731.1		1.5215
118	97.126	65169	6329.58		1.13952		45	279.101	71.513	19959.3		1.25045		52	204.073	83.087	16955.9		1.45283
119	112.72	61435	6924.96		1.07423		46	263.769	88.47	23335.6		1.54696		53	144.733	81.12	11740.7		1.41844
120	189.809	61654	11702.5		1.07806		47	296.438	84.868	25158.1		1.48398		54	90.078	65.143	5867.98		1.13907
121	267.911	67977	18211.8		1.18862		48	149.044	91.904	13697.7		1.607		55	177.926	104.665	18622.6		1.83014
122	180.194	57252	10316.5		1.00109		49	214.063	66.685	14274.8		1.16603		56	141.172	82.516	11648.9		1.44285
123	56.922	62369	3550.19		1.09057		50	156.147	82.653	12906		1.44524		57	132.475	103.083	13656		1.80248
124	233.78	67913	15876.7		1.18751		51	218.786	79.727	17443.2		1.39408		58	180.044	58.232	10484.3		1.01823
125	52.311	61095	3195.99		1.06829		52	221.391	45.951	10173.1		0.803485		59	154.385	103.869	16035.9		1.81622
126	18.199	59599	1084.67		1.04213		53	184.037	87.178	16043.9		1.52437		60	163.307	97.761	15965		1.70942
127	105.298	57473	6051.75		1.00496		54	191.178	71.467	13662.9		1.24965		61	223.678	102.836	23002.2		1.79816
128	15.8	57675	911.28		1.00849		55	174.778	99.002	17303.3		1.73112		62	139.297	90.768	12643.7		1.58714
129	20.692	53526	1107.58		0.935939		56	179.745	86.051	15467.1		1.50466		63	256.665	93.609	24026.1		1.63682
130	142.259	54647	7774		0.955541		57	211.795	88.22	18684.6		1.54259		64	235.73	88.121	20772.8		1.54086
131	32.65	51735	1689.15		0.904622		58	161.676	95.022	15362.8		1.66153		65	269.992	100.559	27150		1.75834
132	218.898	68264	14942.8		1.19364		59	246.413	83.834	20657.7		1.4659		66	222.741	90.425	20141.3		1.58114
133	187.841	58995	11081.7		1.03157		60	147.151	75.5	11109.9		1.32017		67	180.55	91.883	16589.6		1.60664
134	203.623	56949	11596.1		0.995793		61	127.227	76.025	9672.39		1.32935		68	172.397	87.273	15045.6		1.52603
135	97.032	63776	6188.35		1.11517		62	181.15	85.963	15572.2		1.50312		69	155.547	95.052	14785		1.66205
136	62.376	3621	2258.67		0.0633157		63	173.372	85.928	14897.5		1.50251		70	192.602	91.994	17718.2		1.60858
137	182.144	54511	9928.76		0.953162		64	125.915	71.924	9056.3		1.25764		71	158.546	100.026	15858.7		1.74902
138	158.659	5224	8288.3		0.0913452		65	154.46	81.687	12617.4		1.42835		72	142.053	88.66	12594.4		1.55028
139	139.072	59873	8326.61		1.04692		66	207.147	87.964	18221.5		1.53811		73	168.817	95.504	16122.7		1.66995
140	11.358	55337	628.525		0.967606		67	307.834	79.734	24544.8		1.3942		74	245.663	102.5	25180.5		1.79228
141	89.385	52976	4735.28		0.926322		68	275.877	76.034	20976.1		1.32951		75	293.514	94.423	27714.5		1.65105
142	116.056	5422	6292.54		0.0948074		69	132.812	54.265	7207.12		0.948861		76	136.786	59.961	8201.86		1.04846
143	15.144	66588	1008.42		1.16434		70	173.953	69.769	12136.5		1.21996		77	220.66	99.696	21998.9		1.74325
144	198.038	55441	10979.5		0.969424		71	202.93	85.258	17301.3		1.49079		78	167.093	90.407	15106.3		1.58083
145	125.053	55064	6885.94		0.962832		72	173.222	82.309	14257.8		1.43923		79	186.398	94.665	17645.4		1.65528
146	204.541	55237	11298.2		0.965857		73	197.082	93.706	18467.8		1.63851		80	242.383	88.656	21488.8		1.55021
147	33.475	4895	1638.58		0.0855925		74	197.325	91.951	18144.3		1.60783		81	151.949	96.441	14654.1		1.68634
148	207.297	57712	11963.5		1.00913		75	229.676	72.939	16752.2		1.27539		82	165.575	78.679	13027.3		1.37576
149	38.292	49827	1907.97		0.871259		76	45.152	52.69	2379.04		0.921321		83	168.686	88.696	14961.8		1.55091
150	184.074	53782	9899.91		0.940415		77	194.027	79.792	15481.8		1.39522		84	198.731	94.46	18772.2		1.6517
151	210.67	52068	10969.2		0.910445		78	265.831	83.562	22213.3		1.46114		85	174.009	98.284	17102.3		1.71856
152	160.102	57721	9241.29		1.00929		79	220.023	83.921	18464.7		1.46742		86	276.645	106.764	29535.8		1.86684
153	41.497	50048	2076.85		0.875124		80	209.415	75.324	15773.9		1.31709		87	288.585	102.243	29505.7		1.78779
154	15.988	49334	788.739		0.862639		81	197.026	94.367	18592.8		1.65007		88	201.074	89.096	17914.8		1.55791
155	229.713	62741	14412.5		1.09707		82	190.503	78.548	14963.7		1.37347		89	173.803	77.615	13489.7		1.35715
156	139.26	57606	8022.25		1.00728		83	226.883	71.73	16274.3		1.25425		90	214.194	97.937	20977.5		1.7125
157	159.783	47764	7631.97		0.835186		84	378.457	61.863	23412.5		1.08172		91	217.961	99.635	21716.5		1.74219
158	14.807	4767	705.839		0.0833543		85	175.977	83.836	14753.2		1.46593		92	163.944	81.927	13431.5		1.43255
159	224.69	46831	10522.6		0.818872		86	130.245	79.37	10337.5		1.38784		93	225.721	106.118	23953		1.85555
160	160.289	52565	8425.67		0.919135		87	174.384	84.323	14704.7		1.47445		94	260.976	110.219	28764.5		1.92726
161	180.251	57773	10413.6		1.0102		88	186.398	88.805	16553		1.55282		95	212.676	84.313	17931.3		1.47427
162	127.808	51334	6560.9		0.89761		89	190.109	83.326	15841		1.45701		96	210.37	103.376	21747.3		1.8076
163	146.626	58656	8600.47		1.02564		90	197.963	66.301	13125		1.15932		97	209.246	93.143	19489.9		1.62867
164	218.018	48858	10652		0.854316		91	136.111	95.634	13016.8		1.67223		98	199.518	106.672	21282.9		1.86523
165	148.088	50652	7501.01		0.885685		92	117.799	78.165	9207.77		1.36677		99	272.035	87.045	23679.3		1.52204
166	160.758	43208	6946.1		0.755522		93	249.918	70.114	17522.7		1.22599		100	208.44	104.38	21756.9		1.82516
167	194.083	5106	9909.94		0.0892819		94	346.594	77.682	26924		1.35832		101	204.279	84.642	17290.6		1.48002
168	152.324	54517	8304.25		0.953267		95	281.743	83.525	23532.6		1.46049		102	188.423	102.95	19398.1		1.80015
169	151.93	51083	7761.01		0.893222		96	152.605	92.929	14181.3		1.62493		103	190.728	98.606	18806.9		1.72419
170	80.013	57205	4577.15		1.00027		97	270.61	84.042	22742.6		1.46953		104	182.219	72.395	13191.7		1.26588
171	208.14	52848	10999.8		0.924084		98	172.847	65.755	11365.5		1.14977		105	197.363	97.908	19323.4		1.71199
172	62.751	45947	2883.24		0.803415		99	158.228	51.124	8089.2		0.893938		106	139.897	102.855	14389.1		1.79849
173	161.114	4317	6955.35		0.0754857		100	190.84	74.347	14188.4		1.30001		107	214.381	102.46	21965.5		1.79158
174	247.894	60081	14893.6		1.05056		101	267.143	72.395	19339.9		1.26588		108	204.204	91.99	18784.7		1.60851
175	178.976	49112	8789.81		0.858757		1	226.752	58.204	13197.7		1.01774		109	192.602	103.717	19976.1		1.81356
176	75.684	61152	4628.24		1.06928		2	199.068	59.245	11793.8		1.03594		110	218.13	98.919	21577.2		1.72967
177	19.493	41375	806.508		0.72347		3	288.191	65.109	18763.9		1.13848		111	195.039	96.494	18820		1.68726
178	392.552	45163	17728.9		0.789706		4	131.2	52.351	6868.51		0.915393		112	142.615	69.778	9951.33		1.22012
179	47.101	44399	2091.22		0.776347		5	230.65	75.404	17391.9		1.31849		113	236.329	88.509	20917.3		1.54764
180	47.495	28446	1351.05		0.497398		6	185.724	57.012	10588.5		0.996894		114	212.638	74.478	15837		1.3023
181	167.337	42882	7175.74		0.749821		7	204.279	60.558	12370.8		1.0589		115	143.533	90.263	12955.8		1.57831
182	166.493	47651	7933.54		0.833211		8	207.128	57.042	11815.1		0.997419		116	207.447	93.216	19337.3		1.62995
183	145.258	45221	6568.68		0.79072		9	283.524	82.554	23406.1		1.44351		117	184.205	96.287	17736.6		1.68364
184	195.282	56684	11069.4		0.991159		10	308.958	77.784	24032.1		1.36011		118	159.109	78.379	12470.7		1.37051
185	187.748	52176	9795.87		0.912333		11	248.25	77.663	19279.9		1.35799		119	233.256	94.371	22012.5		1.65014
186	184.88	43327	8010.23		0.757602		12	170.748	61.069	10427.5		1.06783		120	229.413	75.268	17267.6		1.31611
187	162.857	51723	8423.44		0.904412		13	262.757	60.428	15878		1.05663		121	158.171	74.119	11723.4		1.29602
188	235.111	45081	10599.1		0.788272		14	196.932	59.118	11642.3		1.03372		122	210.558	104.002	21898.3		1.81855
189	154.011	51084	7867.47		0.893239		15	232.956	68.119	15868.8		1.19111		123	152.699	81.958	12514.9		1.43309
190	162.089	4453	7217.84		0.0778638		16	211.701	71.157	15064.1		1.24423		124	187.167	94.05	17603.1		1.64453
1	90.022	60197	5419.1		1.05259		17	237.342	63.735	15127		1.11445		125	253.835	94.684	24034.1		1.65562
2	133.056	58185	7741.91		1.0174		18	254.922	76.497	19500.9		1.3376		126	264.706	97.331	25764.2		1.7019
3	143.702	48795	7012.01		0.853214		19	234.174	65.383	15311		1.14327		127	164.9	86.922	14333.4		1.51989
4	126.496	55748	7051.93		0.974792		20	293.889	78.266	23001.4		1.36854		128	225.252	93.784	21125		1.63988
5	81.869	5609	4592.07		0.0980772		21	268.923	86.749	23328.9		1.51687		129	223.041	84.054	18747.5		1.46974
6	59.078	6218	3673.42		0.108726		22	254.604	59.156	15061.4		1.03438		130	160.72	71.085	11424.9		1.24297
7	146.082	54315	7934.46		0.949735		23	263.338	74.485	19614.6		1.30242		131	185.143	87.345	16171.3		1.52729
8	14.188	54782	777.269		0.957901		24	235.355	63.489	14942.4		1.11015		132	189.603	90.175	17097.5		1.57677
9	138.96	55886	7765.86		0.977205		25	154.592	57.389	8871.92		1.00349		133	204.804	104.694	21441.7		1.83065
10	136.373	5121	6983.69		0.0895442		26	283.861	72.795	20663.7		1.27287		134	161.339	72.327	11669.1		1.26469
11	127.414	57095	7274.67		0.998345		27	257.753	71.277	18371.9		1.24633
12	17.712	55666	985.952		0.973358		28	284.817	75.513	21507.5		1.3204
13	195.92	50099	9815.42		0.876016		29	206.828	81.484	16853.1		1.4248
14	95.814	56101	5375.28		0.980965		30	203.173	52.168	10599.2		0.912193
15	337.035	60689	20454.2		1.06119		31	210.951	75.457	15917.7		1.31942
16	163.401	45299	7401.9		0.792084		32	229.469	73.631	16896		1.28749
17	34.131	58822	2007.63		1.02854		33	220.941	77.167	17049.3		1.34932
18	15.613	56743	885.921		0.992191		34	190.615	62.269	11869.5		1.08882
19	46.539	44933	2091.13		0.785685		35	189.884	75.354	14308.5		1.31762
20	84.662	57429	4862.06		1.00419		36	206.978	53.676	11109.8		0.938562
21	76.527	54515	4171.87		0.953232		37	183.156	71.172	13035.6		1.24449
22	14.263	61883	882.66		1.08207		38	253.254	63.454	16070.1		1.10954
23	67.118	46443	3117.17		0.812088		39	197.644	62.187	12290.9		1.08738
24	13.364	63387	847.086		1.10837		40	202.124	64.538	13044.7		1.12849
25	23.297	57175	1332.02		0.999744		41	279.532	58.036	16222.8		1.0148
26	153.692	52995	8144.96		0.926654		42	254.716	87.918	22394.1		1.53731
27	155.922	41836	6523.17		0.731531		43	345.526	71.924	24851.7		1.25764
28	152.474	51254	7814.91		0.896212		44	237.698	62.117	14765		1.08616
29	12.576	57423	722.183		1.00408		45	226.452	73.369	16614.7		1.28291
30	12.876	54624	703.365		0.955138		46	196.707	65.628	12909.5		1.14755
31	172.097	55957	9630.01		0.978447		47	251.268	61.301	15402.9		1.07189
32	139.935	59441	8317.81		1.03937		48	244.014	52.49	12808.4		0.917824
33	34.412	64707	2226.7		1.13145		49	263.75	62.728	16544.6		1.09684
34	175.396	48985	8591.71		0.856537		50	202.105	75.588	15276.8		1.32171
35	26.203	61373	1608.12		1.07315		51	198.937	66.685	13266		1.16603
36	206.641	50983	10535.2		0.891473		52	237.923	74.55	17737.2		1.30356
37	170.842	50412	8612.44		0.881489		53	282.493	57.243	16170.6		1.00093
38	10.196	56814	579.287		0.993432		54	275.465	72.643	20010.6		1.27021
39	251.249	63938	16064.3		1.118		55	252.711	71.588	18091		1.25177
40	198.038	64576	12788.5		1.12916		56	221.166	68.237	15091.6		1.19317
41	131.088	63168	8280.58		1.10454		57	260.452	78.17	20359.4		1.36686
42	13.401	60509	810.893		1.05804		58	250.368	73.163	18317.5		1.27931
43	48.319	40834	1973.05		0.714011		59	208.74	63.246	13202		1.1059
44	106.628	63279	6747.35		1.10648		60	252.654	62.667	15833.2		1.09578
45	148.912	50798	7564.51		0.888238		61	206.959	64.478	13344.3		1.12744
46	171.573	65379	11217.2		1.1432		62	269.448	70.737	19060		1.23689
47	191.609	58834	11273.1		1.02875		63	207.803	73.309	15233.8		1.28186
48	118.849	63961	7601.68		1.1184		64	185.049	64.793	11989.9		1.13295
49	10.833	51433	557.189		0.899341		65	223.416	66.555	14869.5		1.16376
50	162.239	58219	9445.36		1.018		66	218.824	64.721	14162.6		1.13169
51	157.028	57211	8983.7		1.00037		67	252.092	53.405	13462.9		0.933823
52	153.579	53198	8170.15		0.930204		68	233.949	63.695	14901.5		1.11375
53	37.898	49054	1859.05		0.857743		69	157.89	56.354	8897.71		0.985389
54	33.512	53745	1801.12		0.939768
55	37.036	5514	2042.17		0.0964161
56	12.258	54761	671.259		0.957534
57	179.894	46061	8286.19		0.805408
58	136.655	55981	7650.05		0.978866
59	20.748	51433	1067.15		0.899341
60	184.543	53294	9834.97		0.931882
61	118.868	57335	6815.3		1.00254
62	103.78	59352	6159.56		1.03781
63	158.396	6269	9929.83		0.109618
64	284.649	58599	16680		1.02464
65	117.181	6721	7875.77		0.117521
66	142.071	65369	9287.04		1.14302
67	100.574	63672	6403.74		1.11335
68	144.189	68274	9844.32		1.19382
69	130.001	58836	7648.76		1.02879
70	12.951	51583	668.072		0.901964
71	165.8	50997	8455.23		0.891718
72	30.907	57443	1775.38		1.00443
73	155.96	70016	10919.7		1.22428
74	159.596	5586	8915.09		0.0976751
75	21.461	50226	1077.89		0.878236
76	113.057	58096	6568.14		1.01585
77	76.865	52854	4062.58		0.924189
78	280.413	51132	14338.1		0.894078
79	16.381	5476	897.036		0.0957516
80	113.451	46408	5265.05		0.811476
81	53.886	66859	3602.74		1.16908
82	55.404	56736	3143.43		0.992068
83	250.237	68551	17153.9		1.19866
84	120.011	61422	7371.33		1.07401
85	85.336	56781	4845.46		0.992855
86	56.829	68099	3869.98		1.19076
87	160.758	72359	11632.3		1.26525
88	29.426	56168	1652.83		0.982136
89	151.049	60801	9183.93		1.06315
90	84.587	51085	4321.14		0.893256
91	42.621	59767	2547.37		1.04507
92	115.044	57781	6647.36		1.01034
93	144.452	52587	7596.28		0.91952
94	124.322	63358	7876.77		1.10786
95	190.934	6819	13019.7		0.119235
96	220.735	59523	13138.9		1.0408
97	12.089	53316	644.55		0.932267
98	109.871	63116	6934.63		1.10363
99	78.327	60729	4756.69		1.06189
100	25.79	38091	982.372		0.666047
101	227.97	68316	15574		1.19455
102	50.737	5782	2933.64		0.101102
103	111.22	55291	6149.49		0.966801
104	122.916	52055	6398.42		0.910218
105	120.592	70382	8487.49		1.23068
106	120.442	59493	7165.45		1.04028
107	150.843	60818	9174		1.06344
108	183.456	64638	11858.3		1.13024
109	206.978	5456	11292.6		0.0954019
110	204.991	50827	10419.1		0.888745
111	55.76	55231	3079.7		0.965752
112	157.253	50494	7940.3		0.882922
113	174.609	49699	8677.95		0.869021
114	205.085	54926	11264.5		0.960419
115	226.096	65424	14792		1.14398
116	135.455	56839	7699.16		0.993869
117	13.232	56887	752.753		0.994708
118	20.449	55584	1136.61		0.971925
119	221.448	72797	16120.8		1.27291
120	150.918	59283	8946.84		1.0366
121	27.552	53548	1475.35		0.936324
122	196.501	63966	12569.3		1.11849
123	144.995	61136	8864.39		1.06901
124	202.573	57784	11705.5		1.01039
125	53.08	55051	2922.09		0.962605
126	355.741	60507	21524.9		1.05801
127	149.512	63451	9486.69		1.10948
128	268.136	60331	16177		1.05493
129	211.045	62369	13162.6		1.09057
130	199.837	58836	11757.6		1.02879
131	193.221	56574	10931.2		0.989235
132	252.505	66241	16726.1		1.15827
133	149.044	47846	7131.14		0.83662
134	182.762	46173	8438.64		0.807367
135	135.83	60909	8273.29		1.06504
136	196.444	61424	12066.3		1.07404
137	166.737	60345	10061.8		1.05517
138	177.046	67212	11899.6		1.17525
139	163.326	58752	9595.64		1.02732
140	178.47	67777	12096.2		1.18513
141	173.972	64116	11154.4		1.12111
142	222.778	63111	14059.8		1.10354
143	171.591	59053	10132.9		1.03258
144	137.498	62662	8615.93		1.09569
145	192.34	4555	8761.09		0.0796473
146	235.58	62154	14642.2		1.08681
147	150.712	61568	9279.07		1.07656
148	205.741	62092	12774.8		1.08572
149	136.223	65508	8923.73		1.14545
150	206.547	69006	14253		1.20662
151	152.324	64592	9838.89		1.12944
152	188.666	66654	12575.3		1.16549
153	228.364	62894	14362.8		1.09974
154	137.517	59282	8152.25		1.03659
155	141.64	67269	9528.05		1.17624
156	152.061	53102	8074.77		0.928525
157	207.24	56571	11723.9		0.989183
158	197.438	61416	12125.8		1.0739
159	66.237	56027	3711.12		0.979671
160	142.334	52312	7445.7		0.914711
161	50.062	51665	2586.49		0.903398
162	58.665	49371	2896.36		0.863286
163	236.329	73169	17292		1.27941
164	387.941	72286	28042.7		1.26397
165	86.93	53792	4676.11		0.94059
166	145.595	50787	7394.38		0.888046
167	142.165	39921	5675.37		0.698046
168	197.756	50248	9936.82		0.878621
169	176.858	55248	9771.09		0.966049
170	205.629	59606	12256.7		1.04225
171	260.714	51825	13511.6		0.906196
172	76.49	52871	4044.07		0.924486
173	242.796	5659	13739.9		0.0989515
174	169.192	64889	10978.7		1.13463
175	244.633	70713	17298.8		1.23647
176	188.123	49539	9319.37		0.866224
177	45.714	4975	2274.26		0.0869913
178	285.061	59342	16916.1		1.03764
179	155.023	49677	7701.03		0.868637
180	174.422	54945	9583.57		0.960751
181	152.099	62781	9548.93		1.09777
182	204.41	58242	11905.3		1.0184
183	174.796	61184	10694.8		1.06984
184	177.158	65158	11543.3		1.13933
185	139.878	44866	6275.8		0.784513
186	172.847	62935	10878.2		1.10046
187	178.058	5002	8906.41		0.0874634
188	172.435	48918	8435.25		0.855365
189	241.465	56585	13663.2		0.989428
190	130.826	58542	7658.75		1.02365
191	175.134	3535	6191.05		0.0618119
192	225.946	56395	12742.2		0.986105
193	251.38	43774	11004		0.765419
194	137.348	55152	7574.97		0.964371
195	145.37	53757	7814.69		0.939978
196	227.183	51355	11667		0.897978
197	263.525	52406	13810.3		0.916355
198	154.273	48584	7495.14		0.849525
199	178.826	44565	7969.43		0.77925
200	217.755	52983	11537.4		0.926444
201	202.573	49174	9961.37		0.859841
202	229.976	45597	10486.1		0.797295
203	225.421	50779	11446.7		0.887906
204	158.528	45522	7216.49		0.795984
205	177.664	45822	8140.93		0.801229
1	73.041	50163	3664		0.877135
2	163.738	51084	8364.34		0.893239
3	263.825	50082	13212.9		0.875718
4	176.746	53034	9373.46		0.927336
5	188.854	52118	9842.75		0.911319
6	240.771	56908	13701.9		0.995076
7	231.231	59223	13694.2		1.03556
8	231.831	55562	12881		0.97154
9	76.883	38773	2980.99		0.677973
10	76.771	39094	3001.3		0.683586
11	249.693	48495	12108.7		0.847969
12	131.8	483	6366.01		0.00844559
13	217.137	51109	11097.6		0.893676
14	145.276	46722	6787.65		0.816966
15	186.398	54245	10111.1		0.948511
16	155.435	55337	8601.25		0.967606
17	196.763	52659	10361.4		0.920779
18	236.254	52602	12427.5		0.919782
19	151.968	53584	8143.1		0.936953
20	193.164	59614	11515.3		1.04239
21	147.451	54266	8001.54		0.948878
22	166.268	57247	9518.42		1.001
23	192.134	54501	10471.5		0.952988
24	144.714	43956	6361.12		0.768601
25	180.738	40132	7253.3		0.701736
26	154.348	50152	7740.82		0.876942
27	128.764	53078	6834.49		0.928105
28	167.862	52903	8880.45		0.925045
29	159.896	58156	9298.96		1.0169
30	199.987	52716	10542.4		0.921776
31	212.095	55448	11760.3		0.969547
32	149.419	62031	9268.54		1.08465
33	112.401	52122	5858.55		0.911389
34	67.568	55447	3746.43		0.969529
35	196.876	56933	11208.7		0.995513
36	152.717	55505	8476.63		0.970543
37	186.529	56135	10470.7		0.981559
38	199.949	48305	9658.5		0.844646
39	185.255	58849	10902		1.02902
40	184.187	56212	10353.5		0.982906
41	126.908	58538	7428.98		1.02358
42	107.641	58361	6282.06		1.02048
43	187.692	57727	10835		1.0094
44	202.892	51145	10376.8		0.894306
45	155.491	53851	8373.3		0.941622
46	70.267	42178	2963.74		0.737511
47	191.384	51191	9797.2		0.89511
48	224.653	49558	11133.3		0.866556
49	37.223	53818	2003.3		0.941045
50	274.396	63742	17490.6		1.11457
51	103.161	58042	5987.7		1.0149
52	180.813	54061	9774.97		0.945294
53	82.019	40535	3324.67		0.708782
54	43.371	4619	2003.3		0.0807664
55	143.571	62823	9019.52		1.0985
56	46.332	48021	2224.95		0.83968
57	186.061	60654	11285.4		1.06058
58	199.387	58978	11759.4		1.03127
59	107.416	46671	5013.2		0.816075
60	41.853	4833	2022.73		0.0845083
61	227.239	59244	13462.6		1.03592
62	203.136	4909	9972.02		0.0858373
63	219.123	53944	11820.4		0.943248
64	223.209	45801	10223.2		0.800862
65	159.652	54159	8646.56		0.947007
66	151.03	58124	8778.45		1.01634
67	230.725	55307	12760.7		0.967081
68	217.118	63506	13788.3		1.11045
69	161.32	56621	9134.1		0.990057
70	252.636	47431	11982.8		0.829364
71	254.36	62245	15832.6		1.0884
72	179.089	60116	10766.2		1.05117
73	205.31	51788	10632.7		0.905549
74	172.735	58178	10049.3		1.01728
75	240.115	62658	15045.3		1.09562
76	135.005	4507	6084.74		0.078808
77	220.717	65522	14461.8		1.1457
78	178.826	57255	10238.6		1.00114
79	164.956	51844	8552.02		0.906528
80	143.852	50289	7234.16		0.879338
81	273.534	67548	18476.8		1.18112
82	265.081	51049	13532		0.892627
83	189.66	59369	11259.9		1.03811
84	243.527	60058	14625.8		1.05016
85	203.436	62764	12768.4		1.09747
86	164.956	51153	8438.08		0.894446
87	169.998	62434	10613.7		1.0917
88	184.524	54858	10122.5		0.95923
89	180.963	51439	9308.5		0.899446
90	172.866	58941	10188.8		1.03062
91	177.233	60975	10806.7		1.06619
92	207.934	50526	10506.1		0.883482
93	169.848	62992	10699.1		1.10146
94	273.253	50571	13818.8		0.884269
95	208.796	55361	11559.2		0.968025
96	169.417	41926	7103		0.733105
97	197.175	54207	10688.2		0.947847
98	194.645	59818	11643.3		1.04596
99	134.218	62866	8437.82		1.09926
100	175.659	55095	9677.96		0.963374
101	205.722	54671	11247.1		0.95596
102	162.295	40904	6638.52		0.715235
103	203.604	41027	8353.32		0.717385
104	166.868	56591	9443.24		0.989533
105	183.399	61449	11269.6		1.07448
106	152.286	51108	7783.05		0.893659
107	176.577	63298	11177		1.10681
108	148.463	64657	9599.13		1.13057
109	221.391	41875	9270.81		0.732213
110	167.599	433	7257.05		0.0075713
111	191.796	58481	11216.4		1.02258
112	182.556	44779	8174.61		0.782992
113	201.636	47542	9586.12		0.831305
114	197.813	58461	11564.4		1.02223
115	187.41	59751	11197.9		1.04479
116	217.868	56742	12362.2		0.992173
117	236.985	5703	13515.2		0.0997209
118	167.862	64676	10856.6		1.1309
119	120.629	42536	5131.12		0.743771
120	164.731	46501	7660.17		0.813102
121	216.143	57072	12335.7		0.997943
122	163.176	54121	8831.21		0.946343
123	179.032	63083	11293.8		1.10305
124	180.55	42128	7606.29		0.736637
125	178.001	60516	10772		1.05816
126	208.89	56517	11805.7		0.988239
127	205.066	48918	10031.5		0.855365
128	343.445	50528	17353.6		0.883517
129	265.999	52479	13959.5		0.917632
130	226.564	52608	11919.2		0.919887
131	156.859	50912	7985.98		0.890231
132	219.161	52979	11611		0.926374
133	222.291	4695	10436.6		0.0820953
134	217.549	54763	11913.6		0.957569
135	218.149	57291	12498		1.00177
136	216.537	48287	10456		0.844332
137	205.928	47568	9795.51		0.831759
138	102.111	54735	5589.1		0.957079
139	249.937	38579	9642.35		0.67458
140	212.676	51264	10902.6		0.896386
141	247.2	44078	10896.2		0.770734
142	224.653	49179	11048.3		0.859929
143	215.975	50819	10975.6		0.888605
144	206.416	52061	10746.2		0.910323
145	258.484	54594	14111.7		0.954614
146	324.046	53725	17409.3		0.939419
147	168.799	49171	8299.94		0.859789
148	190.465	57003	10857.2		0.996737
149	239.197	49158	11758.5		0.859562
150	216.349	52322	11319.9		0.914886
151	323.315	55314	17883.7		0.967203
152	217.549	5707	12415.4		0.0997908
153	161.508	33875	5471.15		0.592328
154	267.087	3916	10459		0.068474
155	175.509	35572	6243.23		0.622001
156	140.216	5655	7929.19		0.0988816
157	184.074	51689	9514.65		0.903818
158	141.809	47843	6784.5		0.836568
159	159.615	48906	7806.1		0.855155
160	225.627	44929	10137.3		0.785615
161	297.056	51295	15237.4		0.896928
162	207.878	50467	10490.9		0.88245
163	219.704	46664	10252.4		0.815952
164	169.473	33683	5708.4		0.58897
165	154.104	3179	4899		0.055587
166	104.792	52406	5491.75		0.916355
167	93.04	33715	3136.83		0.58953
1	175.565	60667	10650.9		1.0608
2	166.606	74334	12384.5		1.29978
3	239.834	70348	16871.8		1.23008
4	185.78	71316	13249		1.24701
5	284.33	71287	20268.9		1.2465
6	225.29	69124	15572.9		1.20868
7	232.45	69907	16249.9		1.22237
8	216.631	62343	13505.4		1.09011
9	233.912	75515	17663.9		1.32043
10	200.624	7506	15058.9		0.131248
11	262.926	59984	15771.2		1.04886
12	254.641	68494	17441.5		1.19766
13	243.264	68362	16630		1.19536
14	264.575	81817	21646.7		1.43063
15	203.154	8096	16447.5		0.141564
16	336.529	67193	22612.4		1.17492
17	196.576	71567	14068.4		1.2514
18	206.228	73421	15141.5		1.28382
19	203.173	72221	14673.5		1.26283
20	204.654	72462	14829.7		1.26705
21	175.827	71567	12583.5		1.2514
22	347.943	73762	25665.2		1.28978
23	305.959	77264	23639.7		1.35101
24	219.367	78125	17138.1		1.36607
25	394.707	68445	27015.6		1.19681
26	309.108	7434	22979		0.129989
27	297.844	78575	23403		1.37394
28	177.383	70783	12555.6		1.23769
29	208.909	76104	15898.8		1.33073
30	237.735	80272	19083.4		1.40361
31	179.651	66643	11972.5		1.1653
32	186.398	74804	13943.3		1.308
33	254.248	69178	17588.3		1.20963
34	132.887	63018	8374.24		1.10191
35	212.882	6662	14182.2		0.11649
36	184.28	7459	13745.4		0.130426
37	313.363	74654	23393.9		1.30538
38	326.408	61532	20084.6		1.07593
39	165.238	8527	14089.8		0.1491
40	387.791	73812	28623.4		1.29065
41	249.637	71747	17910.7		1.25455
42	226.189	73564	16639.5		1.28632
43	184.374	75019	13831.5		1.31176
44	202.311	53882	10900.8		0.942164
45	231.794	68402	15855.2		1.19606
46	314.918	64045	20169		1.11987
47	235.767	68301	16103		1.19429
48	333.83	73237	24448.9		1.2806
49	221.016	63004	13924.8		1.10167
50	249.431	68818	17165.3		1.20333
51	377.37	60075	22670.5		1.05045
52	349.387	80204	28022.3		1.40242
53	376.864	73695	27773.1		1.28861
54	220.96	63012	13923.1		1.10181
55	307.59	6681	20550.1		0.116822
56	180.363	66157	11932.2		1.1568
57	200.587	57137	11460.9		0.99908
58	256.872	66985	17206.6		1.17128
59	330.831	54451	18014.1		0.952113
60	188.366	46464	8752.21		0.812455
1	205.141	44657	9160.9		0.780858
2	326.895	45986	15032.6		0.804097
3	309.933	48662	15082		0.850889
4	273.665	48083	13158.7		0.840764
5	190.091	4175	7936.24		0.0730028
6	243.395	46595	11341		0.814746
7	236.011	47268	11155.8		0.826514
8	352.648	41203	14530		0.720463
9	208.44	50303	10485.3		0.879583
10	180.513	44823	8091.19		0.783761
11	197.682	4163	8229.55		0.0727929
12	190.615	43734	8336.44		0.764719
13	196.838	57204	11259.9		1.00025
14	285.848	52845	15105.6		0.924031
15	272.653	50493	13767.1		0.882905
16	175.284	42019	7365.18		0.734731
17	317.074	45725	14498.1		0.799533
18	193.989	48182	9346.83		0.842496
19	354.691	4858	17231		0.0849455
20	216.949	48197	10456.4		0.842758
21	332.743	49158	16356.9		0.859562
22	161.883	45748	7405.81		0.799935
23	339.322	58804	19953.5		1.02823
24	214.981	51278	11023.7		0.896631
25	181.038	43732	7917.23		0.764684
26	166.175	40479	6726.66		0.707803
27	341.852	53964	18447.8		0.943598
28	229.207	55965	12827.6		0.978587
29	322.378	55329	17836.7		0.967466
30	216.462	41695	9025.33		0.729066
31	215.337	5722	12321.6		0.100053
32	183.793	54034	9931.05		0.944822
33	219.48	66361	14565		1.16037
34	183.231	44291	8115.49		0.774459
35	203.436	5725	11646.7		0.100106
36	226.471	57619	13049		1.00751
37	272.897	45793	12496.7		0.800722
38	217.755	50264	10945.1		0.878901
39	224.915	51289	11535.6		0.896824
40	230.575	54075	12468.3		0.945539
41	326.951	61203	20010.4		1.07018
42	195.751	51762	10132.5		0.905094
43	255.016	52219	13316.6		0.913085
44	254.454	54659	13908.1		0.95575
45	297.038	68094	20226.4		1.19067
46	306.203	44787	13714		0.783132
47	394.838	52283	20643.5		0.914204
48	300.224	45246	13584.1		0.791158
49	323.784	66226	21442.9		1.15801
50	373.415	55374	20677.4		0.968253
51	316.905	61599	19521.2		1.0771
52	200.699	62208	12485.1		1.08775
53	220.023	57862	12730.9		1.01176
1	300.805	41374	12445.4		0.723453
2	216.762	47714	10342.6		0.834312
3	222.085	34282	7613.58		0.599444
4	157.797	39231	6190.54		0.685981
5	282.849	50301	14227.7		0.879548
6	185.236	43204	8002.91		0.755452
7	149.025	4341	6469.12		0.0759054
8	318.517	50712	16152.8		0.886734
9	229.488	5069	11632.7		0.088635
10	222.141	50357	11186.3		0.880527
11	199.387	45527	9077.47		0.796071
12	269.86	48333	13043.1		0.845136
13	223.416	31332	7000.1		0.547862
14	263.788	48009	12664.3		0.83947
15	258.933	55702	14423.2		0.973988
16	219.648	37146	8159.13		0.649523
17	221.148	55385	12248.2		0.968445
18	320.804	59426	19063.9		1.0391
19	194.57	47674	9275.94		0.833613
20	247.125	47903	11838		0.837617
21	306.559	64906	19897.6		1.13493
22	329.5	44689	14725.1		0.781418
23	349.836	5109	17873.3		0.0893344
24	233.837	57058	13342.1		0.997699
25	316.062	58357	18444.3		1.02041
26	201.767	58911	11886.4		1.0301
27	243.995	55432	13525.2		0.969267
28	259.027	55587	14398.6		0.971977
29	268.755	57829	15541.9		1.01118
30	269.111	57149	15379.5		0.99929
31	304.422	57649	17549.5		1.00803
32	200.98	43954	8833.87		0.768566
33	181.656	66358	12054.4		1.16032
34	212.994	57188	12180.7		0.999972
35	228.832	50396	11532.3		0.881209
36	235.748	51766	12203.8		0.905164
37	231.381	46589	10779.8		0.814641
38	231.869	58311	13520.5		1.01961
39	184.13	6028	11099.4		0.105404
40	146.288	52191	7634.91		0.912596
41	203.379	54354	11054.4		0.950417
42	259.945	58934	15319.7		1.0305
43	233.724	57077	13340.3		0.998031
44	224.465	43777	9826.48		0.765471
45	219.217	58362	12794		1.0205
46	298.781	57152	17076		0.999342
47	210.502	56901	11977.7		0.994953
48	169.024	4571	7726.03		0.0799271
49	307.984	54068	16651.9		0.945416
50	259.739	58963	15315.1		1.03101
51	300.28	4605	13828		0.0805216
52	215.843	50614	10924.6		0.885021
53	266.243	5582	14861.6		0.0976051
54	189.416	4965	9404.58		0.0868165
55	197.457	56808	11217.1		0.993327
56	225.927	42425	9584.86		0.74183
57	187.317	55279	10354.7		0.966591
58	350.68	53474	18752.3		0.93503
59	165.669	50974	8444.81		0.891316
60	79.001	58886	4652.1		1.02966
61	87.679	54649	4791.55		0.955575
62	193.689	4751	9202.26		0.0830745
63	160.271	55827	8947.44		0.976174
64	355.441	52251	18572.1		0.913645
65	258.99	558	14451.5		0.00975702
66	229.301	52214	11972.7		0.912998
67	215.6	49472	10666.2		0.865052
68	213.163	45802	9763.35		0.80088
69	355.066	47315	16800		0.827335
70	189.528	50893	9645.57		0.889899
71	175.734	49736	8740.35		0.869668
72	332.612	57375	19083.5		1.00324
73	273.178	55035	15034.5		0.962325
74	232.412	53567	12449.7		0.936656
75	283.074	61912	17525.7		1.08257
76	262.851	46311	12172.9		0.80978
77	208.627	44428	9268.9		0.776854
78	299.306	60307	18050.1		1.05451
79	202.93	52864	10727.6		0.924364
1	205.141	44657	9160.9		0.780858
2	326.895	45986	15032.6		0.804097
3	309.933	48662	15082		0.850889
4	273.665	48083	13158.7		0.840764
5	190.091	4175	7936.24		0.0730028
6	243.395	46595	11341		0.814746
7	236.011	47268	11155.8		0.826514
8	352.648	41203	14530		0.720463
9	208.44	50303	10485.3		0.879583
10	180.513	44823	8091.19		0.783761
11	197.682	4163	8229.55		0.0727929
12	190.615	43734	8336.44		0.764719
13	196.838	57204	11259.9		1.00025
14	285.848	52845	15105.6		0.924031
15	272.653	50493	13767.1		0.882905
16	175.284	42019	7365.18		0.734731
17	317.074	45725	14498.1		0.799533
18	193.989	48182	9346.83		0.842496
19	354.691	4858	17231		0.0849455
20	216.949	48197	10456.4		0.842758
21	332.743	49158	16356.9		0.859562
22	161.883	45748	7405.81		0.799935
23	339.322	58804	19953.5		1.02823
24	214.981	51278	11023.7		0.896631
25	181.038	43732	7917.23		0.764684
26	166.175	40479	6726.66		0.707803
27	341.852	53964	18447.8		0.943598
28	229.207	55965	12827.6		0.978587
29	322.378	55329	17836.7		0.967466
30	216.462	41695	9025.33		0.729066
31	215.337	5722	12321.6		0.100053
32	183.793	54034	9931.05		0.944822
33	219.48	66361	14565		1.16037
34	183.231	44291	8115.49		0.774459
35	203.436	5725	11646.7		0.100106
36	226.471	57619	13049		1.00751
37	272.897	45793	12496.7		0.800722
38	217.755	50264	10945.1		0.878901
39	224.915	51289	11535.6		0.896824
40	230.575	54075	12468.3		0.945539
41	326.951	61203	20010.4		1.07018
42	195.751	51762	10132.5		0.905094
43	255.016	52219	13316.6		0.913085
44	254.454	54659	13908.1		0.95575
45	297.038	68094	20226.4		1.19067
46	306.203	44787	13714		0.783132
47	394.838	52283	20643.5		0.914204
48	300.224	45246	13584.1		0.791158
49	323.784	66226	21442.9		1.15801
50	373.415	55374	20677.4		0.968253
51	316.905	61599	19521.2		1.0771
52	200.699	62208	12485.1		1.08775
53	220.023	57862	12730.9		1.01176
1	300.805	41374	12445.4		0.723453
2	216.762	47714	10342.6		0.834312
3	222.085	34282	7613.58		0.599444
4	157.797	39231	6190.54		0.685981
5	282.849	50301	14227.7		0.879548
6	185.236	43204	8002.91		0.755452
7	149.025	4341	6469.12		0.0759054
8	318.517	50712	16152.8		0.886734
9	229.488	5069	11632.7		0.088635
10	222.141	50357	11186.3		0.880527
11	199.387	45527	9077.47		0.796071
12	269.86	48333	13043.1		0.845136
13	223.416	31332	7000.1		0.547862
14	263.788	48009	12664.3		0.83947
15	258.933	55702	14423.2		0.973988
16	219.648	37146	8159.13		0.649523
17	221.148	55385	12248.2		0.968445
18	320.804	59426	19063.9		1.0391
19	194.57	47674	9275.94		0.833613
20	247.125	47903	11838		0.837617
21	306.559	64906	19897.6		1.13493
22	329.5	44689	14725.1		0.781418
23	349.836	5109	17873.3		0.0893344
24	233.837	57058	13342.1		0.997699
25	316.062	58357	18444.3		1.02041
26	201.767	58911	11886.4		1.0301
27	243.995	55432	13525.2		0.969267
28	259.027	55587	14398.6		0.971977
29	268.755	57829	15541.9		1.01118
30	269.111	57149	15379.5		0.99929
31	304.422	57649	17549.5		1.00803
32	200.98	43954	8833.87		0.768566
33	181.656	66358	12054.4		1.16032
34	212.994	57188	12180.7		0.999972
35	228.832	50396	11532.3		0.881209
36	235.748	51766	12203.8		0.905164
37	231.381	46589	10779.8		0.814641
38	231.869	58311	13520.5		1.01961
39	184.13	6028	11099.4		0.105404
40	146.288	52191	7634.91		0.912596
41	203.379	54354	11054.4		0.950417
42	259.945	58934	15319.7		1.0305
43	233.724	57077	13340.3		0.998031
44	224.465	43777	9826.48		0.765471
45	219.217	58362	12794		1.0205
46	298.781	57152	17076		0.999342
47	210.502	56901	11977.7		0.994953
48	169.024	4571	7726.03		0.0799271
49	307.984	54068	16651.9		0.945416
50	259.739	58963	15315.1		1.03101
51	300.28	4605	13828		0.0805216
52	215.843	50614	10924.6		0.885021
53	266.243	5582	14861.6		0.0976051
54	189.416	4965	9404.58		0.0868165
55	197.457	56808	11217.1		0.993327
56	225.927	42425	9584.86		0.74183
57	187.317	55279	10354.7		0.966591
58	350.68	53474	18752.3		0.93503
59	165.669	50974	8444.81		0.891316
60	79.001	58886	4652.1		1.02966
61	87.679	54649	4791.55		0.955575
62	193.689	4751	9202.26		0.0830745
63	160.271	55827	8947.44		0.976174
64	355.441	52251	18572.1		0.913645
65	258.99	558	14451.5		0.00975702
66	229.301	52214	11972.7		0.912998
67	215.6	49472	10666.2		0.865052
68	213.163	45802	9763.35		0.80088
69	355.066	47315	16800		0.827335
70	189.528	50893	9645.57		0.889899
71	175.734	49736	8740.35		0.869668
72	332.612	57375	19083.5		1.00324
73	273.178	55035	15034.5		0.962325
74	232.412	53567	12449.7		0.936656
75	283.074	61912	17525.7		1.08257
76	262.851	46311	12172.9		0.80978
77	208.627	44428	9268.9		0.776854
78	299.306	60307	18050.1		1.05451
79	202.93	52864	10727.6		0.924364
1	183.381	67639	12403.7		1.18271
2	194.008	59652	11572.9		1.04306
3	272.391	67875	18488.5		1.18684
4	282.868	64747	18314.9		1.13215
5	124.434	67609	8412.93		1.18219
6	301.049	69582	20947.5		1.21669
7	170.542	69803	11904.3		1.22055
8	293.458	6621	19429.8		0.115773
9	241.596	76871	18571.8		1.34414
10	263.844	56741	14970.7		0.992156
11	255.916	76699	19628.4		1.34113
12	314.637	5602	17626		0.0979548
13	288.547	67504	19478		1.18035
14	289.934	76264	22111.6		1.33353
15	240.547	8475	20386.3		0.148191
16	234.586	80482	18879.9		1.40728
17	208.646	78602	16400.1		1.37441
18	231.156	79038	18270.1		1.38203
19	307.571	65304	20085.7		1.14189
20	260.789	69698	18176.4		1.21872
21	318.011	73534	23384.8		1.28579
22	373.94	70088	26208.7		1.22554
23	221.954	70385	15622.2		1.23073
24	210.745	68702	14478.7		1.2013
25	234.024	78878	18459.4		1.37924
26	188.572	66092	12463.1		1.15566
27	259.758	78598	20416.4		1.37434
28	216.912	67689	14682.5		1.18359
29	373.734	79224	29608.6		1.38529
30	322.978	76367	24665		1.33533
31	226.939	65704	14910.7		1.14888
32	209.714	48597	10191.6		0.849752
33	366.949	6352	23308.6		0.111069
34	319.417	6047	19315.3		0.105736
35	371.859	81619	30350.8		1.42716
36	245.907	79966	19664.1		1.39826
37	243.021	66227	16094.5		1.15802
38	264.969	61506	16297.1		1.07547
39	199.218	76109	15162.3		1.33082
40	309.071	67335	20811.2		1.1774
41	242.927	68158	16557.3		1.19179
42	217.661	73296	15953.8		1.28163
43	181.225	59193	10727.3		1.03503
44	338.666	61645	20877.1		1.07791
45	219.142	66278	14524.4		1.15892
46	178.133	57135	10177.6		0.999045
47	197.344	59763	11793.9		1.045
48	237.529	64253	15262		1.12351
49	197.194	49506	9762.25		0.865647
1	48769	21153	1031610		0.369875
2	153055	40923	6263488		0.715567
3	158378	46252	7325274		0.808748
4	138398	41829	5788993		0.731409
5	30082	23061	693731		0.403237
6	162632	49475	8046277		0.865105
7	138979	30779	4277564		0.538192
8	34524	21395	738639		0.374106
9	110171	51782	5704912		0.905444
10	221316	40588	8982710		0.709709
11	143046	50288	7193549		0.87932
12	218242	44611	9736044		0.780054
13	77689	44299	3441574		0.774599
14	210052	46511	9769706		0.813277
15	196726	50440	9922817		0.881978
16	149025	31882	4751197		0.557479
17	150524	53039	7983619		0.927424
18	247013	47233	11667183		0.825902
19	62058	23409	1452707		0.409323
20	156353	39120	6116563		0.68404
21	105092	28470	2991988		0.497818
22	148069	54781	8111296		0.957884
23	93583	46265	4329594		0.808975
24	263919	52868	13952956		0.924433
25	167974	41425	6958307		0.724345
26	205422	42660	8763287		0.74594
27	191909	43613	8369742		0.762603
28	152417	58087	8853403		1.01569
29	144695	47388	6856833		0.828612
30	283224	51524	14592914		0.900933
31	177795	50840	9039089		0.888972
32	142184	54307	7721631		0.949595
33	129626	42371	5492442		0.740886
34	142071	60693	8622752		1.06126
35	198656	47203	9377248		0.825377
36	128426	43527	5589980		0.7611
37	143496	46939	6735585		0.820761
38	106647	46051	4911206		0.805234
39	159165	43318	6894731		0.757445
40	159690	46124	7365497		0.80651
41	140347	45692	6412701		0.798956
42	117031	46698	5465134		0.816547
43	98269	32669	3210361		0.57124
44	132400	41611	5509330		0.727597
45	120404	45353	5460748		0.793028
46	128895	40052	5162454		0.700337
47	151461	59937	9078149		1.04804
48	165894	53139	8815430		0.929172
49	122354	43170	5281978		0.754857
50	143083	42085	6021630		0.735885
51	141696	61081	8654915		1.06804
52	80145	33149	2656752		0.579633
53	44683	32991	1474149		0.57687
54	129570	45955	5954380		0.803555
55	96845	34168	3309005		0.597451
56	136130	41713	5678316		0.729381
57	140647	50463	7097435		0.88238
58	98194	50768	4985090		0.887714
59	89910	50941	4580075		0.890739
60	168480	46063	7760747		0.805443
61	148744	51085	7598508		0.893256
62	185292	41573	7703244		0.726933
63	178189	43400	7733476		0.758879
64	157009	55606	8730655		0.972309
65	133487	59201	7902575		1.03517
66	178695	48739	8709476		0.852235
67	153242	60886	9330297		1.06463
68	279101	46883	13084953		0.819782
69	394763	60395	23841792		1.05605
70	185330	50550	9368421		0.883902
71	206753	43507	8995212		0.76075
72	475620	58784	27958936		1.02788
73	78664	51319	4036924		0.897348
74	123066	45248	5568520		0.791193
75	152830	58003	8864611		1.01422
76	275952	48118	13278305		0.841376
77	161358	45532	7346885		0.796158
78	90547	35035	3172332		0.612611
79	215281	35648	7674361		0.62333
80	150843	52487	7917363		0.917771
81	168199	40835	6868360		0.714028
82	154179	53174	8198375		0.929784
83	210970	31019	6544126		0.542389
84	137536	58494	8045040		1.02281
85	172753	46454	8025135		0.81228
86	57859	54327	3143318		0.949945
87	85168	34958	2977331		0.611265
88	187542	53200	9977209		0.930239
89	44158	46740	2063951		0.817281
90	134687	39631	5337701		0.692975
91	102880	44407	4568604		0.776487
92	139710	41999	5867619		0.734381
93	141678	51268	7263535		0.896456
94	195132	28495	5560367		0.498255
95	180344	48872	8813724		0.854561
96	136730	56238	7689374		0.98336
97	159390	41402	6599118		0.723943
98	166550	49042	8167937		0.857533
99	176090	59084	10404154		1.03312
100	210727	39289	8279176		0.686995
101	143327	44040	6312182		0.77007
102	172735	48314	8345582		0.844804
103	288322	45056	12990789		0.787835
104	140722	42689	6007310		0.746447
105	91259	33833	3087595		0.591593
106	196632	50831	9994959		0.888815
107	181356	56325	10214888		0.984881
108	144395	42924	6198057		0.750556
109	204691	49245	10080108		0.861083
110	83950	33591	2819984		0.587362
111	128708	62714	8071786		1.0966
112	172266	51913	8942863		0.907735
113	233143	49126	11453401		0.859002
114	228214	55494	12664456		0.970351
115	166849	52312	8728219		0.914711
116	153036	52474	8030420		0.917544
117	152530	59882	9133797		1.04708
118	189772	54812	10401867		0.958426
119	180888	41298	7470344		0.722124
120	190053	54222	10305023		0.948109
121	142540	52423	7472369		0.916652
122	133637	56643	7569663		0.990442
123	154966	60193	9327880		1.05252
124	154367	43259	6677725		0.756413
125	164413	33771	5552307		0.590509
126	215825	51812	11182285		0.905969
127	188123	50742	9545766		0.887259
128	164713	57047	9396385		0.997506
129	196688	55117	10840901		0.963759
130	75834	44439	3369976		0.777047
131	152923	34395	5259861		0.60142
132	181113	50485	9143468		0.882765
133	161695	49959	8078083		0.873568
134	213051	55551	11835082		0.971348
135	244614	57406	14042397		1.00378
136	76546	51099	3911440		0.893501
137	142896	59039	8436504		1.03234
138	72816	27444	1998351		0.479877
139	183006	37360	6837021		0.653265
140	237192	48873	11592361		0.854578
141	95102	36940	3513059		0.645921
142	86948	44786	3894028		0.783114
143	191065	51014	9747027		0.892015
144	39979	29266	1170026		0.511736
145	169192	30833	5216790		0.539136
146	43596	26423	1151939		0.462024
147	190465	55267	10526526		0.966382
148	196744	28838	5673780		0.504252
149	299605	38980	11678766		0.681592
150	193839	50408	9771037		0.881419
151	118193	55148	6518129		0.964301
152	234324	40652	9525655		0.710828
153	163757	51261	8394351		0.896334
154	298237	44754	13347260		0.782555
155	271098	50014	13558568		0.874529
156	211345	56278	11893991		0.98406
157	198056	55048	10902622		0.962552
158	182275	48137	8774158		0.841709
159	199799	48244	9639087		0.84358
160	136092	58669	7984350		1.02587
161	296588	46163	13691436		0.807192
162	212263	46011	9766408		0.804534
163	170917	51116	8736578		0.893799
164	205554	51672	10621422		0.903521
165	223341	42634	9521888		0.745485
166	172060	35132	6044852		0.614307
167	312201	26752	8351974		0.467777
168	185011	51853	9593373		0.906685
169	149587	52356	7831727		0.915481
170	177533	45978	8162520		0.803957
171	213219	38939	8302642		0.680875
172	138922	53929	7491918		0.942986
173	192096	58668	11269889		1.02585
174	143739	51450	7395354		0.899639
175	140890	56394	7945365		0.986088
176	196501	50259	9875904		0.878813
177	152361	50061	7627279		0.875351
178	142371	44943	6398550		0.785859
179	92890	36814	3419663		0.643718
180	167018	40693	6796499		0.711545
181	187860	56381	10591696		0.985861
182	107453	32384	3479809		0.566257
1	56229	45637	2566111		0.797994
2	66162	50600	3347822		0.884776
3	219498	37734	8282569		0.659805
4	142465	48275	6877431		0.844122
5	346631	46143	15994603		0.806842
6	146588	48946	7174937		0.855855
7	146813	51241	7522843		0.895984
8	138323	56920	7873355		0.995285
9	114613	41775	4788009		0.730465
10	125896	51663	6504128		0.903363
11	141303	49777	7033578		0.870385
12	173016	52019	9000047		0.909588
13	173185	45918	7952300		0.802908
14	135717	48168	6537247		0.842251
15	221785	39367	8730974		0.688359
16	33662	45263	1523649		0.791455
17	30776	46795	1440168		0.818243
18	151330	49319	7463447		0.862377
19	149025	49661	7400696		0.868357
20	151199	55799	8436767		0.975684
21	179426	48218	8651579		0.843125
22	108990	48503	5286326		0.848108
23	64269	37124	2385917		0.649139
24	38273	46291	1771711		0.80943
25	199481	42419	8461732		0.741725
26	61121	44216	2702541		0.773147
27	149362	46676	6971708		0.816162
28	88317	39973	3530284		0.698955
29	62039	32416	2011077		0.566816
30	171741	50485	8670397		0.882765
31	141603	48047	6803621		0.840135
32	65731	46550	3059799		0.813959
33	136954	43589	5969768		0.762184
34	151893	55102	8369629		0.963496
35	227539	46256	10525083		0.808818
36	310083	48325	14984753		0.844996
37	44777	55891	2502629		0.977293
38	36961	36686	1355956		0.64148
39	186698	52959	9887299		0.926025
40	193314	48060	9290637		0.840362
41	150824	53210	8025303		0.930414
42	133656	52860	7065104		0.924294
43	123947	54592	6766529		0.954579
44	132662	50504	6699992		0.883097
45	204916	55983	11471900		0.978901
46	131275	38587	5065460		0.67472
47	138941	49305	6850554		0.862132
48	40147	31626	1269682		0.553002
49	144377	52848	7630015		0.924084
50	109309	49416	5401558		0.864073
51	195639	49470	9678222		0.865017
52	135774	58533	7947295		1.02349
53	98794	57909	5721068		1.01258
54	110827	55348	6134012		0.967798
55	153317	45009	6900672		0.787013
56	165181	51643	8530481		0.903013
57	141940	54451	7728828		0.952113
58	197775	36866	7291256		0.644627
59	73903	44071	3257012		0.770612
60	139766	50596	7071664		0.884706
61	211982	48249	10227896		0.843667
62	242121	51745	12528607		0.904797
63	156035	51911	8099938		0.9077
64	83443	56572	4720572		0.9892
65	121773	45648	5558736		0.798187
66	131350	49491	6500624		0.865384
67	150262	51840	7789592		0.906458
68	155566	57342	8920502		1.00266
69	183437	52900	9703844		0.924993
70	215019	59719	12840714		1.04423
71	131163	51770	6790352		0.905234
72	88785	58243	5171151		1.01842
73	220923	56831	12555297		0.993729
74	147844	49613	7335002		0.867518
75	220960	50930	11253508		0.890546
76	161789	55599	8995362		0.972187
77	194926	47809	9319258		0.835973
78	110489	49376	5455556		0.863373
79	168068	51157	8597843		0.894515
80	51018	60589	3091156		1.05944
81	133637	51616	6897842		0.902541
82	249581	56645	14137536		0.990477
83	117574	68540	8058572		1.19847
84	149850	59510	8917616		1.04057
85	160214	50726	8127021		0.886979
86	78851	55770	4397556		0.975177
87	54861	53435	2931467		0.934348
88	63951	41604	2660632		0.727475
89	182687	50018	9137583		0.874599
90	183062	51110	9356369		0.893694
91	175509	66301	11636313		1.15932
92	40653	56584	2300337		0.98941
93	223622	65656	14682037		1.14804
94	57335	37619	2156878		0.657794
95	160908	45300	7289082		0.792102
96	95439	55784	5324000		0.975422
97	282062	59823	16873833		1.04605
98	164019	59248	9717770		1.03599
99	181000	49303	8923876		0.862097
100	87098	49518	4312969		0.865856
101	158059	51760	8181207		0.905059
102	152249	51001	7764852		0.891788
103	173878	47815	8313944		0.836078
104	150000	47349	7102271		0.82793
105	194495	52948	10298050		0.925832
106	69705	45081	3142399		0.788272
107	137442	57916	7960097		1.0127
108	134162	54476	7308612		0.95255
109	215918	41848	9035715		0.731741
110	197738	52718	10424303		0.921811
111	234024	63078	14761694		1.10296
112	161658	49833	8055911		0.871364
113	280619	64938	18222948		1.13549
114	199781	52031	10394839		0.909798
115	155941	61913	9654719		1.08259
116	54055	52602	2843356		0.919782
117	206941	54657	11310786		0.955715
118	185742	58421	10851266		1.02153
119	141640	51475	7290862		0.900076
120	101605	57689	5861471		1.00873
121	214381	52208	11192331		0.912893
122	174853	55880	9770775		0.9771
123	113507	34154	3876747		0.597206
124	98588	55922	5513266		0.977835
125	50962	35092	1788355		0.613608
126	236030	47711	11261305		0.83426
127	242102	40527	9811672		0.708643
128	146251	49190	7194130		0.860121
129	97613	63617	6209846		1.11239
130	154667	60333	9331478		1.05496
131	147732	56646	8368336		0.990494
132	144658	53235	7700807		0.930851
133	164057	50271	8247351		0.879023
134	137348	55983	7689224		0.978901
135	127152	54543	6935272		0.953722
136	157009	47664	7483671		0.833438
137	148763	56812	8451498		0.993397
138	111202	57033	6342208		0.997261
139	142221	48239	6860656		0.843492
140	157009	54873	8615630		0.959492
141	183830	50192	9226837		0.877642
142	193577	51905	10047570		0.907595
143	161451	52479	8472809		0.917632
144	106722	43605	4653584		0.762464
145	133899	49663	6649873		0.868392
146	155210	56819	8818841		0.993519
147	89591	52004	4659132		0.909326
148	46576	38798	1807061		0.67841
149	127339	48755	6208459		0.852515
150	35049	39284	1376873		0.686908
151	114519	46523	5327786		0.813487
152	132156	64366	8506415		1.12548
153	285642	51545	14723309		0.9013
154	163138	57677	9409318		1.00852
155	193314	38947	7529028		0.681015
156	182650	50370	9200072		0.880754
157	125540	66900	8398587		1.16979
158	138491	51587	7144330		0.902034
159	117537	62330	7326118		1.08988
160	305191	55286	16872765		0.966714
161	157703	58092	9161218		1.01578
162	39791	37717	1500801		0.659508
163	139897	57690	8070624		1.00875
164	135624	55807	7568745		0.975824
165	153467	61033	9366603		1.0672
166	165687	58182	9640099		1.01735
167	161583	40190	6493951		0.70275
168	149119	58269	8688934		1.01887
169	211364	61195	12934372		1.07004
170	145126	57846	8395026		1.01148
171	138229	55581	7682852		0.971872
172	176108	53497	9421257		0.935432
173	173334	48456	8399168		0.847287
174	173297	50632	8774345		0.885335
175	162651	47620	7745434		0.832669
176	215356	43789	9430328		0.765681
177	158715	58044	9212480		1.01494
178	122616	59681	7317833		1.04356
179	225477	60675	13680753		1.06094
180	230332	55660	12820247		0.973254
181	174347	58620	10220174		1.02501
182	170373	47916	8163607		0.837844
183	38348	61370	2353416		1.0731
184	138791	53044	7362010		0.927511
185	108034	76397	8253536		1.33585
186	153936	53526	8239572		0.935939
187	151705	58787	8918253		1.02793
188	92346	58464	5398915		1.02228
189	98007	53151	5209181		0.929382
190	260901	57355	14964024		1.00289
191	217418	58546	12729006		1.02372
192	203379	50687	10308659		0.886297
193	205066	49929	10238804		0.873043
194	94539	52440	4957669		0.91695
195	146045	54635	7979102		0.955331
196	284836	64276	18308059		1.12391
197	117687	52326	6158078		0.914956
198	308583	57906	17868857		1.01253
199	162201	54753	8880955		0.957394
200	83331	59130	4927362		1.03393
201	118568	68000	8062621		1.18903
202	166681	55750	9292474		0.974827
203	144039	49000	7057944		0.856799
204	158003	54545	8618292		0.953757
205	124022	49387	6125091		0.863566
206	145033	52657	7636950		0.920744
207	124509	45953	5721556		0.80352
208	123666	59255	7327861		1.03611
209	132531	54249	7189707		0.948581
210	171010	51961	8885940		0.908574
211	138060	57185	7894946		0.999919
212	135118	37319	5042406		0.652548
213	100406	60036	6028002		1.04977
214	130676	62507	8168181		1.09298
215	158078	55582	8786284		0.97189
216	58159	36836	2142334		0.644103
217	114594	53518	6132888		0.935799
218	150356	49015	7369695		0.857061
219	170692	48332	8249918		0.845118
220	196669	59894	11779303		1.04729
221	106610	66238	7061599		1.15822
222	146720	55810	8188367		0.975876
223	175977	46127	8117275		0.806562
224	121791	42234	5143749		0.738491
[truncated: 990 more rows]

## Sheet: MCF7 CX-5461 72h
		UN							0.05							0.1							0.2							0.5							1
	Area	Mean	IntDen					Area	Mean	IntDen					Area	Mean	IntDen					Area	Mean	IntDen					Area	Mean	IntDen					Area	Mean	IntDen
1	124303	70103	8714030	57189.6	1.2258		1	223622	51816	11587282	56919.7	0.906039		1	438228	58310	25553039	50176.9	1.01959		1	319773	45272	14476839	77984.9	0.791612		1	129795	89303	11590993	69021	1.56152		1	262888	58308	15328461	68567.2	1.01956
2	128576	66222	8514643		1.15794		2	188704	52433	9894216		0.916827		2	218168	51997	11344111		0.909203		2	243677	49530	12069237		0.866066		2	257865	94358	24331713		1.64991		2	132569	52921	7015604		0.92536
3	105373	65993	6953827		1.15393		3	187467	55589	10421154		0.972012		3	226115	54972	12429869		0.961223		3	267330	60285	16116076		1.05412		3	177270	52334	9277330		0.915096		3	166043	59135	9818944		1.03402
4	102599	53478	5486726		0.9351		4	204504	56059	11464366		0.98023		4	241709	54038	13061449		0.944892		4	271304	48532	13166972		0.848616		4	311620	85007	26489941		1.48641		4	113226	53772	6088429		0.940241
5	100087	60342	6039417		1.05512		5	168742	56663	9561435		0.990792		5	193033	56747	10954034		0.99226		5	426570	52598	22436617		0.919712		5	166756	63891	10654241		1.11718		5	120967	52986	6409589		0.926497
6	156260	67621	10566411		1.1824		6	176258	53623	9451527		0.937635		6	280769	70350	19752089		1.23012		6	191084	48449	9257875		0.847164		6	204354	84075	17181048		1.47011		6	261595	68005	17789855		1.18911
7	71823	67581	4853834		1.1817		7	183531	57893	10625095		1.0123		7	216874	58092	12598631		1.01578		7	232543	54388	12647568		0.951012		7	323878	85378	27652170		1.49289		7	171085	61917	10593064		1.08266
8	139110	76850	10690639		1.34378		8	230594	58756	13548821		1.02739		8	327008	68148	22284875		1.19161		8	228157	54638	12466062		0.955383		8	198712	80386	15973761		1.4056		8	276364	60039	16592689		1.04982
9	154423	68274	10543095		1.19382		9	265531	50610	13438482		0.884951		9	359039	66327	23814165		1.15977		9	248775	56106	13957792		0.981052		9	219480	80279	17619670		1.40373		9	270704	65481	17726055		1.14498
10	128745	88857	11439906		1.55373		10	165537	48607	8046277		0.849927		10	183549	52434	9624280		0.916845		10	237566	45197	10737197		0.790301		10	172603	80464	13888312		1.40697		10	207934	68738	14292990		1.20193
11	160252	108846	17442830		1.90325		11	223959	54258	12151593		0.948739		11	407527	51820	21118128		0.906108		11	205835	59830	12315069		1.04617		11	185630	77421	14371616		1.35376		11	160589	69339	11135165		1.21244
12	162932	108477	17674455		1.8968		12	264275	57183	15112018		0.999884		12	172997	61240	10594263		1.07082		12	242440	54047	13103096		0.945049		12	154329	101024	15590918		1.76647		12	137198	64304	8822346		1.1244
13	91503	109447	10014714		1.91376		13	318405	60547	19278324		1.05871		13	163082	65116	10619173		1.1386		13	217586	58134	12649161		1.01651		13	361176	85136	30749193		1.48866		13	228476	77507	17708492		1.35526
14	146813	100921	14816611		1.76467		14	139410	64257	8958026		1.12358		14	259102	58853	15248935		1.02909		14	221204	57213	12655759		1.00041		14	187823	72459	13609398		1.267		14	138660	66328	9197017		1.15979
15	127621	87974	11227343		1.53829		15	226902	62256	14126047		1.08859		15	323240	81597	26375328		1.42678		15	218149	62679	13673443		1.09599		15	278557	101262	28207242		1.77064		15	153205	66487	10186155		1.16257
16	100799	95103	9586307		1.66294		16	142502	63075	8988408		1.10291		16	295520	66729	19719588		1.1668		16	85936	47106	4048113		0.823681		16	214981	85934	18474159		1.50262		16	277489	64487	17894385		1.1276
17	32182	62284	2004386		1.08908		17	166587	60284	10042453		1.05411		17	129607	56297	7296541		0.984392		17	160945	57358	9231504		1.00294		17	175884	96052	16893982		1.67954		17	160327	77800	12473484		1.36039
18	76677	98939	7586344		1.73002		18	133674	63223	8451311		1.1055		18	206659	61246	12657108		1.07093		18	233855	54631	12775695		0.955261		18	136149	69561	9470569		1.21632		18	165931	78987	13106414		1.38114
19	67118	71259	4782817		1.24601		19	300974	57485	17301565		1.00516		19	235880	47787	11271895		0.835589		19	284724	61006	17369808		1.06673		19	400330	80999	32426478		1.41632		19	177664	64022	11374418		1.11947
20	109252	102232	11169090		1.7876		20	236742	62044	14688409		1.08488		20	85055	55889	4753653		0.977258		20	174703	60674	10599905		1.06093		20	64082	67653	4335367		1.18296		20	176952	72059	12750973		1.26
21	173559	83565	14503510		1.46119		21	247931	60698	15049004		1.06135		21	225421	54279	12235618		0.949106		22	329725	67686	22317862		1.18354		21	209902	92020	19315210		1.60903		21	168724	61319	10345901		1.07221
22	46314	76724	3553357		1.34157		22	73810	53537	3951531		0.936131		22	269373	59573	16047252		1.04168		23	316587	47743	15114773		0.834819		22	43052	69902	3009475		1.22228		22	187242	63566	11902294		1.1115
23	141078	93572	13200915		1.63617		23	105260	61137	6435267		1.06902		23	448031	57242	25646098		1.00092		24	260508	50793	13232085		0.888151		23	249093	91371	22759820		1.59768		23	208965	65264	13637794		1.14119
24	163626	91164	14916717		1.59407		24	196501	58602	11515365		1.0247		24	155791	61997	9658617		1.08406		25	400236	63183	25288239		1.1048		24	209696	90527	18983161		1.58293		24	229863	73743	16950810		1.28945
25	26315	92120	2424152		1.61078		25	218617	58318	12749249		1.01973		25	269786	69455	18737966		1.21447		26	252804	54566	13794578		0.954124		25	220473	80372	17719813		1.40536		25	293589	64491	18933773		1.12767
26	53661	87860	4714630		1.53629		26	212845	64245	13674268		1.12337		26	286354	72147	20659658		1.26154		27	195282	59980	11713028		1.04879		26	279513	62737	17535833		1.097		26	139953	80284	11235946		1.40382
27	132681	89071	11817988		1.55747		27	160383	55550	8909313		0.97133		27	181150	66036	11962384		1.15469		28	341964	61077	20886222		1.06797		27	283487	95272	27008426		1.6659		27	186455	71284	13291181		1.24645
28	172547	100326	17310899		1.75427		28	98681	60428	5963152		1.05663		28	302323	66573	20126534		1.16407		29	295220	50364	14868529		0.880649		28	354260	77050	27295624		1.34727		28	113676	53650	6098738		0.938107
29	236011	110464	26070606		1.93154		29	246732	51983	12825795		0.908959		29	437797	55201	24166626		0.965228		30	349743	65804	23014536		1.15063		29	159390	103252	16457365		1.80543		29	104548	52245	5462097		0.91354
30	115606	98593	11398016		1.72397		30	218186	60950	13298510		1.06575		30	221148	62146	13743485		1.08667		31	259121	57759	14966610		1.00996		30	202611	88776	17986918		1.55231		30	176352	62254	10978568		1.08855
31	105897	106331	11260218		1.85927		31	241727	61176	14787934		1.0697		31	153673	57497	8835784		1.00537		32	338666	53044	17964296		0.927511		31	167805	89596	15034628		1.56665		31	203098	59270	12037543		1.03638
32	88223	103042	9090632		1.80176		32	309427	61505	19031311		1.07546		32	222685	57794	12869747		1.01057		33	382880	58827	22523584		1.02863		32	167768	86649	14536835		1.51512		32	163869	61014	9998314		1.06687
33	98831	92266	9118821		1.61333		33	232581	58901	13699196		1.02992		33	270910	53588	14517643		0.937023		34	69255	37586	2603035		0.657217		33	169942	83223	14143103		1.45521		33	175190	62205	10897767		1.0877
34	11621	71602	832054		1.25201		34	198769	52699	10475002		0.921478		34	261726	55896	14629425		0.97738		35	234136	48665	11394136		0.850941		34	129663	85251	11053896		1.49067		34	228570	61164	13980302		1.06949
35	69780	93187	6502610		1.62944		35	147582	63998	9445004		1.11905		35	214363	55914	11985868		0.977695		36	226096	46260	10459146		0.808888		35	172903	91984	15904393		1.6084		35	181300	66647	12083182		1.16537
36	205516	95811	19690631		1.67532		36	263919	60926	16079490		1.06533		36	301480	62851	18948261		1.09899		37	495675	59775	29629136		1.04521		36	216874	98442	21349453		1.72133		36	216349	71621	15495085		1.25234
37	170973	75429	12896306		1.31893		37	257828	61618	15886850		1.07743		40	308134	58360	17982757		1.02046		38	243096	56431	13718182		0.986735		37	180363	103469	18661926		1.80923		37	171685	68825	11816264		1.20345
38	16775	75173	1261023		1.31445		38	137817	65318	9001940		1.14213		1	147019	73655	10828756		1.28791		39	499161	52230	26071224		0.913278		1	377895	73394	27735352		1.28334		38	155791	72982	11369958		1.27614
39	27740	66369	1841041		1.16051		39	241559	58581	14150862		1.02433		2	214138	71073	15219396		1.24276		40	260976	50750	13244455		0.887399		2	218805	79205	17330448		1.38495		39	179651	60745	10912837		1.06217
40	181638	79833	14500755		1.39594		40	186005	56453	10500549		0.98712		3	197307	80546	15892342		1.4084		41	248212	55057	13665833		0.96271		3	182893	58988	10788590		1.03145		40	141509	69468	9830321		1.2147
41	13645	63585	867609		1.11183		41	280132	61037	17098392		1.06727		4	335329	82977	27824624		1.45091		42	150243	58371	8769772		1.02066		4	400855	67080	26889184		1.17294		41	211064	62119	13110987		1.08619
42	30813	61147	1884131		1.0692		42	262345	61419	16112964		1.07395		5	230538	66570	15346904		1.16402		1	338160	61133	20672665		1.06895		5	219929	73239	16107510		1.28063		42	281256	63200	17775348		1.1051
1	62320	114102	7110855		1.99515		43	144826	64583	9353276		1.12928		6	250574	82271	20614862		1.43857		2	172753	56805	9813340		0.993275		6	179726	72435	13018453		1.26658		43	181675	62012	11266084		1.08432
2	102524	102681	10527276		1.79545		44	120911	65792	7954886		1.15042		7	222403	73420	16328845		1.2838		3	157009	62643	9835606		1.09536		7	150431	61736	9286926		1.0795		44	246488	66964	16505778		1.17091
3	155360	92848	14424809		1.62351		45	168011	58292	9793754		1.01928		8	251736	72409	18228046		1.26612		4	221991	59065	13111887		1.03279		8	285829	74851	21394530		1.30882		45	152942	60507	9254145		1.05801
4	147713	102093	15080511		1.78517		46	263507	57861	15246704		1.01174		9	243545	59671	14532712		1.04339		5	340165	67359	22913100		1.17782		9	203211	77540	15756961		1.35584		46	149119	65512	9768994		1.14552
5	112907	109884	12406666		1.9214		47	230051	58793	13525299		1.02804		10	215937	73590	15890767		1.28677		6	236592	66169	15654981		1.15701		10	199031	79262	15775536		1.38595		47	170129	76571	13026981		1.3389
6	84268	104560	8811063		1.8283		48	229488	59265	13600702		1.03629		11	212132	77234	16383856		1.35049		7	207653	62072	12889427		1.08537		11	243021	73322	17818794		1.28209		48	146382	74359	10884760		1.30022
7	79995	107829	8625751		1.88546		49	146532	58102	8513837		1.01595		12	149419	86979	12996224		1.52089		8	214419	74311	15933707		1.29938		12	195920	61617	12071898		1.07742		49	164919	65597	10818166		1.14701
8	146045	120800	17642255		2.11227		50	276121	59500	16429270		1.0404		13	246488	66184	16313532		1.15727		9	199443	65292	13021977		1.14168		13	215469	64541	13906605		1.12854		50	180663	65482	11830209		1.145
9	219236	95745	20990733		1.67417		51	243958	62013	15128643		1.08434		14	239816	66779	16014564		1.16768		10	310720	64519	20047458		1.12816		14	60052	54073	3247229		0.945504		51	174084	74176	12912856		1.29702
10	41609	107308	4464993		1.87635		52	156391	50015	7821905		0.874547		15	368561	80158	29542956		1.40162		11	375421	65012	24406985		1.13678		15	210858	72356	15256863		1.26519		52	332462	64629	21486633		1.13008
11	72835	69517	5063286		1.21555		53	168424	58097	9784926		1.01587		16	251193	71484	17956124		1.24995		12	386404	59016	22803847		1.03194		16	182837	71255	13028049		1.24594		53	193446	62380	12067082		1.09076
12	37130	112390	4172997		1.96522		54	121904	47280	5763596		0.826723		17	270142	64510	17426918		1.128		13	234586	68501	16069331		1.19779		17	408764	66521	27191263		1.16317		54	137123	70210	9627448		1.22767
13	122391	82607	10110415		1.44444		55	230257	53398	12295258		0.933701		18	261876	65591	17176662		1.1469		14	161170	61533	9917213		1.07595		18	188216	70288	13229442		1.22903		55	134349	61088	8207147		1.06817
14	81888	66151	5416946		1.1567		56	146851	58183	8544220		1.01737		19	423178	72035	30483588		1.25958		15	179051	64936	11626829		1.13545		19	239984	73038	17527886		1.27712		1	67699	69817	4726569		1.2208
15	128314	64475	8273047		1.12739		57	196088	55381	10859476		0.968375		20	230482	73031	16832336		1.277		16	398362	69316	27612810		1.21204		20	283899	79106	22458247		1.38322		2	142015	69060	9807623		1.20756
16	138210	111027	15345067		1.94138		58	183962	58983	10850704		1.03136		21	383855	75988	29168453		1.3287		17	447956	58292	26112403		1.01928		21	196557	83532	16418849		1.46061		3	160758	79691	12810969		1.39345
17	76040	92123	7004995		1.61083		59	201224	57897	11650239		1.01237		22	233518	75807	17702382		1.32554		18	184243	57121	10524202		0.9988		22	227651	70011	15938112		1.22419		4	166662	74517	12419073		1.30298
18	168574	86410	14566449		1.51094		60	197719	52995	10478039		0.926654		23	332630	67551	22469399		1.18118		19	226939	56969	12928468		0.996142		23	214063	80465	17224550		1.40699		5	163288	69253	11308237		1.21094
19	152699	96749	14773465		1.69172		61	265606	59000	15670838		1.03166		24	315537	69534	21940436		1.21585		20	250499	53845	13488094		0.941517		24	185761	86360	16042322		1.51006		6	174272	75595	13174113		1.32183
20	236517	109920	25997977		1.92203		62	202442	61311	12412026		1.07207		25	187823	84795	15926454		1.4827		21	42228	50598	2136636		0.884741		25	219873	72112	15855568		1.26093		7	210520	87715	18465837		1.53376
21	167993	105285	17687069		1.84098		63	175696	54784	9625386		0.957936		26	259402	73369	19032080		1.28291		22	229095	59202	13562860		1.03519		26	204935	68594	14057392		1.19941		8	212395	90032	19122289		1.57427
22	58759	111675	6561932		1.95271		64	239797	58858	14114033		1.02917		27	258127	67978	17547041		1.18864		23	213257	66594	14201712		1.16444		27	241446	77773	18777963		1.35991		9	187036	96495	18048077		1.68728
23	89666	89277	8005117		1.56107		65	217268	60127	13063755		1.05136		28	238504	72255	17233172		1.26343		24	230369	67294	15502451		1.17668		28	213276	66091	14095552		1.15565		10	161283	89279	14399112		1.5611
24	132587	94806	12570048		1.65775		66	285998	57484	16440291		1.00515		29	329257	80180	26399750		1.402		25	243302	83194	20241354		1.4547		29	468779	75352	35323645		1.31758		11	238710	84687	20215695		1.48081
25	111127	86857	9652188		1.51875		67	329294	59476	19585014		1.03998		30	105223	33387	3513078		0.583795		26	288266	61374	17692055		1.07317		30	303485	73396	22274510		1.28338		12	173016	86531	14971296		1.51305
26	141790	101564	14400724		1.77592		68	196088	44848	8794231		0.784198		31	241128	70784	17067916		1.23771		27	147413	69813	10291378		1.22073		31	182912	79907	14615968		1.39723		13	196969	76400	15048461		1.33591
27	20898	88890	1857648		1.5543		69	217324	52338	11374268		0.915166		32	95926	74803	7175612		1.30798		28	416617	67138	27970875		1.17395		32	233462	69132	16139673		1.20882		14	345319	91670	31655488		1.60291
28	86067	101568	8741714		1.77599		70	120704	54124	6533030		0.946395		33	358083	76632	27440807		1.33996		29	230013	70465	16207766		1.23213		33	209639	72705	15241738		1.2713		15	221354	87273	19318284		1.52603
29	190540	100762	19199191		1.76189		71	181319	51610	9357925		0.902436		34	217568	70975	15441912		1.24105		30	228176	48923	11162961		0.855452		34	228457	68226	15586738		1.19298		16	225852	81596	18428520		1.42676
30	86948	103843	9029005		1.81577		72	245363	54309	13325500		0.94963		35	240303	74796	17973723		1.30786		31	217380	60268	13101016		1.05383		35	202105	64925	13121689		1.13526		17	179576	74393	13359143		1.30081
31	125503	91611	11497409		1.60188		73	77183	51298	3959384		0.896981		36	244707	66332	16231869		1.15986		32	55385	57975	3210980		1.01373		36	193146	71054	13723786		1.24243		18	308321	82155	25330205		1.43654
32	49069	85413	4191122		1.49351		74	253610	56891	14428070		0.994778		37	223078	72172	16100013		1.26198		33	194758	62017	12078196		1.08441		37	192527	77570	14934298		1.35636		19	222535	69684	15507006		1.21847
33	144995	109468	15872399		1.91412		75	299156	53999	16154105		0.94421		38	245176	79468	19483578		1.38955		34	187916	69005	12967135		1.2066		38	259421	69548	18042285		1.21609		20	211664	74680	15807080		1.30583
34	44065	83037	3658992		1.45196		76	193127	54844	10591808		0.958985		39	213594	68782	14691352		1.2027		35	471309	62402	29410781		1.09114		39	280225	70303	19700770		1.2293		21	125634	77902	9787119		1.36217
35	129926	97991	12731593		1.71344		77	171985	53053	9124257		0.927668		40	228457	66561	15206276		1.16387		36	244576	62110	15190719		1.08604		40	244726	77477	18960594		1.35474		22	270385	71593	19357794		1.25185
36	49481	66945	3312510		1.17058		78	222928	46916	10458865		0.820359		41	227033	73670	16725539		1.28817		37	267649	72318	19355695		1.26453		41	266730	80149	21378280		1.40146		23	209415	63512	13300347		1.11055
37	75778	106701	8085581		1.86574		79	209171	58145	12162333		1.01671		42	251549	75664	19033073		1.32304		38	401661	70493	28314376		1.23262		42	197063	68361	13471507		1.19534		24	127902	64967	8309390		1.13599
38	113994	84082	9584901		1.47023		80	115081	52462	6037392		0.917334		43	310626	70283	21831802		1.22895		39	295557	55076	16278146		0.963042		1	232543	76636	17821175		1.34003		25	176446	87796	15491149		1.53517
39	185649	85897	15946677		1.50197		81	199631	56578	11294611		0.989305		44	195207	69258	13519582		1.21102		40	71579	59541	4261895		1.04112		2	253348	71309	18065995		1.24689		26	201130	90992	18301237		1.59106
40	144039	99192	14287573		1.73444		82	144039	55036	7927334		0.962342		45	240622	70358	16929724		1.23026		41	130038	54160	7042894		0.947025		3	258858	68526	17738425		1.19822		27	201561	90027	18145896		1.57418
41	27665	89720	2482049		1.56882		83	186473	48360	9017909		0.845608		46	268155	62634	16795600		1.0952		42	241596	59609	14401230		1.0423		4	251305	78857	19817276		1.37887		28	161901	64059	10371166		1.12012
42	234005	82813	19378598		1.44804		84	188160	48566	9138239		0.84921		47	242552	69709	16908095		1.21891		43	284855	67377	19192594		1.17813		5	238803	75214	17961297		1.31517		29	47626	77677	3699401		1.35824
43	175359	94439	16560770		1.65133		85	153598	55653	8548193		0.973131		48	327382	71110	23280048		1.24341		44	165031	66752	11016148		1.1672		6	213613	81679	17447610		1.42821		30	153579	66086	10149513		1.15556
44	159240	87319	13904674		1.52683		86	233743	60783	14207691		1.06283		49	195395	63659	12438622		1.11312		45	216293	64848	14026166		1.13391		7	207147	73729	15272757		1.2892		31	183418	72050	13215310		1.25984
45	167599	97374	16319849		1.70265		87	108653	49765	5407068		0.870175		1	292127	72605	21209744		1.26955		46	266899	59800	15960435		1.04564		8	210408	81085	17060887		1.41783		32	56978	83874	4778993		1.46659
46	72966	106366	7761103		1.85988		88	254548	53639	13653782		0.937915		2	258521	69134	17872549		1.20886		47	278501	69626	19390988		1.21746		9	212470	86913	18466325		1.51973		33	127639	89741	11454432		1.56918
47	21217	96905	2056041		1.69445		89	460232	59465	27367766		1.03979		3	179969	60370	10864742		1.05561		48	390377	56265	21964558		0.983832		10	235580	90914	21417471		1.58969		34	178845	81383	14554903		1.42304
48	177795	89066	15835532		1.55738		90	201711	51591	10406459		0.902104		4	246563	60592	14939845		1.05949		49	299512	67282	20151800		1.17647		11	305547	85205	26034188		1.48987		35	225833	76139	17194805		1.33134
49	26334	95783	2522328		1.67483		91	153036	49926	7640436		0.872991		5	240415	55885	13435539		0.977188		50	216593	62171	13465790		1.0871		12	203829	84772	17278924		1.4823		36	324946	76731	24933567		1.34169
50	155210	74781	11606812		1.3076		92	181656	50508	9175162		0.883167		6	224896	64799	14573103		1.13306		51	163457	52773	8626051		0.922772		13	165987	83574	13872230		1.46135		37	244801	81530	19958673		1.42561
51	133318	102548	13671531		1.79312		93	220829	50652	11185527		0.885685		7	177645	74226	13185846		1.29789		52	418361	55918	23393949		0.977765		14	336042	78662	26433694		1.37546		38	132419	80269	10629163		1.40356
52	139578	97212	13568670		1.69982		94	134237	42182	5662328		0.737581		8	207522	68321	14177983		1.19464		53	255672	52699	13473550		0.921478		15	195151	85898	16763044		1.50199		39	197007	67750	13347279		1.18466
53	98494	102684	10113714		1.7955		95	52855	48916	2585454		0.85533		9	391315	66142	25882221		1.15654		54	246376	54244	13364410		0.948494		16	250743	80865	20276234		1.41398		40	178920	72422	12957745		1.26635
54	211476	88882	18796500		1.55416		96	342114	53429	18278727		0.934243		10	276233	73711	20361289		1.28889		55	128783	51129	6584498		0.894026		17	164169	74503	12231176		1.30274		41	167655	74129	12428051		1.2962
55	217137	93254	20248757		1.63061		97	208759	48941	10216950		0.855767		11	294320	81918	24110022		1.43239		56	258484	53508	13830958		0.935624		18	90734	77945	7072339		1.36292		42	150618	77036	11603044		1.34703
56	217380	79424	17265316		1.38878		98	234418	58371	13683208		1.02066		12	142334	52463	7467196		0.917352		57	237248	50938	12084831		0.890686		19	195039	79373	15480747		1.38789		43	220229	73560	16200025		1.28625
57	173784	85732	14898911		1.49908		99	231531	54345	12582530		0.95026		13	270198	75409	20375215		1.31858		58	249881	54818	13697977		0.958531		20	162913	81366	13255588		1.42274		44	231850	75239	17444105		1.31561
58	205891	100020	20593233		1.74892		100	350118	49883	17464910		0.872239		14	276608	80248	22197289		1.40319		1	241184	72873	17575680		1.27423		21	448499	93553	41958487		1.63584		45	243864	78431	19126581		1.37142
59	126721	85372	10818372		1.49279		101	241109	52424	12639959		0.91667		15	411163	63187	25979984		1.10487		2	192902	63107	12173560		1.10347		22	222516	70191	15618583		1.22734		1	182125	70115	12769603		1.22601
60	178957	92338	16524578		1.61459		102	246825	54721	13506444		0.956834		16	235880	66309	15641037		1.15946		3	201543	83594	16847799		1.4617		23	208009	88307	18368730		1.54411		2	207540	64758	13439906		1.13234
61	179876	74472	13395635		1.30219		103	288191	45902	13228636		0.802628		17	230969	66364	15328067		1.16042		4	177308	87788	15565578		1.53503		24	179313	77802	13950894		1.36042		3	466192	63255	29489051		1.10606
62	191065	85238	16286055		1.49045		104	181581	48442	8796143		0.847042		18	204935	62487	12805702		1.09263		5	319398	84403	26958177		1.47584		25	295557	77354	22862588		1.35259		4	128858	50841	6551192		0.88899
63	269579	74284	20025360		1.29891		1	297375	41210	12254773		0.720585		19	308358	78527	24214495		1.3731		6	234867	90554	21268109		1.5834		26	178995	78541	14058366		1.37334		5	211720	59529	12603429		1.04091
64	130938	94255	12341497		1.64811		2	249150	55504	13828765		0.970526		22	191178	76304	14587535		1.33423		7	214138	81010	17347260		1.41652		27	189828	69803	13250565		1.22055		6	162089	59066	9573918		1.03281
65	130563	92970	12138473		1.62564		3	323859	49772	16119131		0.870298		23	207315	66732	13834651		1.16686		8	357090	81609	29141726		1.42699		28	277414	78275	21714528		1.36869		7	187635	68868	12922058		1.2042
66	126702	95436	12091991		1.66876		4	73022	41570	3035509		0.72688		24	205216	68881	14135531		1.20443		9	240284	86808	20858483		1.5179		29	295988	83796	24802554		1.46523		8	203661	65630	13366190		1.14759
67	369629	82830	30616419		1.44834		5	169211	55087	9321320		0.963234		25	181731	76374	13879559		1.33545		10	225871	74261	16773315		1.2985		30	167580	75958	12729025		1.32818		9	279982	67436	18880768		1.17916
68	208253	88692	18470336		1.55084		6	217493	48128	10467468		0.841551		26	183512	66953	12286711		1.17072		11	271098	86554	23464497		1.51346		31	198319	69759	13834482		1.21978		10	218168	62431	13620363		1.09165
69	177177	92108	16319474		1.61057		7	134087	42793	5737918		0.748265		27	222722	55947	12460626		0.978272		12	232881	76667	17854162		1.34058		32	193820	76617	14849861		1.3397		11	206866	62250	12877356		1.08848
70	188048	94083	17692149		1.64511		8	221991	47353	10511963		0.828		28	229001	73890	16920915		1.29202		13	313344	83996	26319699		1.46873		33	246807	91400	22558128		1.59819		12	207222	60657	12569392		1.06063
71	194364	95324	18527464		1.66681		9	211083	48505	10238542		0.848143		29	217924	62548	13630728		1.09369		14	190316	86765	16512676		1.51715		34	153336	77939	11950894		1.36282		13	251136	58484	14687491		1.02263
72	208234	92597	19281885		1.61912		10	296663	48828	14485386		0.853791		30	100256	52924	5305894		0.925413		15	224371	80177	17989411		1.40195		35	218374	72671	15869456		1.2707		14	203436	62844	12784654		1.09887
73	200455	91300	18301537		1.59644		11	200868	51946	10434368		0.908312		31	281181	74453	20934916		1.30186		16	260095	88323	22972515		1.54439		36	212545	76255	16207560		1.33337		15	238972	66469	15884301		1.16226
74	366237	89983	32955028		1.57341		12	49650	47294	2348131		0.826968		32	68712	52929	3636856		0.9255		17	323259	97161	31408325		1.69893		1	41665	74251	3093724		1.29833		16	216106	63887	13806330		1.11711
75	280506	93206	26144884		1.62977		13	236386	52746	12468480		0.9223		33	315218	71430	22515937		1.249		18	255972	83784	21446335		1.46502		2	84006	73014	6133600		1.2767		17	214363	63610	13635620		1.11226
76	176521	87074	15370370		1.52255		14	263694	51281	13522544		0.896684		34	211551	63110	13351102		1.10352		19	334036	77467	25876785		1.35456		3	288978	84658	24464188		1.4803		18	290928	56143	16333475		0.981699
77	131163	103139	13528017		1.80346		15	171629	50266	8627101		0.878936		35	314787	72470	22812581		1.26719		20	245888	81292	19988793		1.42145		4	148125	94599	14012427		1.65413		19	263076	68864	18116544		1.20413
78	178133	104137	18550180		1.82091		16	292389	48964	14316625		0.856169		1	296063	54729	16203268		0.956974		21	293064	85510	25059876		1.4952		5	421566	88570	37337946		1.54871		20	373659	55211	20629913		0.965402
79	166268	99808	16594882		1.74521		17	294432	52543	15470251		0.918751		2	211045	53683	11329473		0.938684		22	189528	84583	16030833		1.47899		6	153936	95276	14666293		1.66597		21	234886	63761	14976656		1.11491
80	186305	86514	16117931		1.51276		18	198825	49813	9904056		0.871015		3	239872	50389	12086874		0.881086		23	240809	72467	17450646		1.26714		7	275933	75310	20780531		1.31685		22	198806	55842	11101728		0.976436
81	136317	94585	12893569		1.65388		19	197007	49394	9731040		0.863688		4	200962	44439	8930605		0.777047		24	182725	85967	15708305		1.50319		8	149531	93635	14001369		1.63727		23	85936	52256	4490652		0.913732
82	362713	94232	34179053		1.64771		20	170467	57204	9751301		1.00025		5	219442	53203	11674924		0.930291		25	210970	73980	15607618		1.29359		9	172978	93398	16155773		1.63313		24	174928	60057	10505591		1.05014
83	134143	94374	12659601		1.65019		21	185461	49759	9228392		0.87007		6	227745	54581	12430619		0.954386		26	250274	79459	19886531		1.3894		10	152286	85718	13053709		1.49884		25	207540	61976	12862475		1.08369
1	31169	73263	2283580		1.28105		22	188647	47922	9040363		0.837949		7	217512	57451	12496313		1.00457		27	385129	72912	28080446		1.27492		11	206491	103441	21359575		1.80874		26	301855	56503	17055677		0.987994
2	92215	79326	7315041		1.38707		23	183324	55118	10104492		0.963776		8	338310	59225	20036512		1.03559		28	160008	82449	13192575		1.44168		12	162632	90487	14716111		1.58223		27	189191	58703	11106039		1.02646
3	70492	69008	4864498		1.20665		24	183137	52399	9596166		0.916233		9	168518	51065	8605265		0.892907		29	209058	76214	15933220		1.33265		13	208440	88980	18546975		1.55588		28	176933	60172	10646331		1.05215
4	162820	92182	15009044		1.61187		25	192246	50935	9792085		0.890634		10	356621	59729	21300778		1.0444		30	208215	78653	16376658		1.3753		14	140703	87745	12346051		1.53428		29	113695	52213	5936387		0.91298
5	102636	76579	7859747		1.33904		26	281875	45816	12914336		0.801124		11	294582	62392	18379470		1.09097		31	249937	89589	22391691		1.56653		15	231531	94963	21986787		1.66049		30	181525	54420	9878603		0.951571
6	68843	54666	3763371		0.955873		27	212226	51250	10876588		0.896142		12	314694	54124	17032567		0.946395		32	254173	77170	19614534		1.34937		16	237135	88666	21025726		1.55039		31	355572	56332	20030158		0.985004
7	128820	87482	11269477		1.52968		28	222666	50692	11287451		0.886385		13	206041	54382	11204964		0.950907		33	278726	72576	20228833		1.26904		17	189753	92368	17527117		1.61512		32	376339	55399	20848849		0.96869
8	80651	89564	7223369		1.56609		29	189566	53911	10219611		0.942671		14	266599	65452	17449372		1.14447		34	168949	63482	10725239		1.11003		18	208871	102661	21442906		1.7951		33	182706	51562	9420770		0.901597
9	44833	79187	3550208		1.38464		30	228476	50008	11425605		0.874424		15	299624	56984	17073857		0.996405		35	145932	72894	10637541		1.2746		19	211083	86264	18208778		1.50839		34	211420	53954	11407031		0.943423
10	180326	81983	14783548		1.43353		31	195845	49285	9652113		0.861782		16	207746	59395	12339154		1.03856		36	313269	79669	24957970		1.39307		20	146944	93099	13680340		1.6279		35	162014	45174	7318808		0.789899
11	121135	81581	9882407		1.4265		32	233987	55856	13069509		0.976681		17	163963	65762	10782573		1.14989		37	224596	65251	14655047		1.14096		21	145051	93236	13524043		1.6303		36	137948	54235	7481628		0.948336
12	39004	73067	2849898		1.27763		33	195601	52328	10235430		0.914991		18	381175	61855	23577686		1.08158		38	174009	75234	13091457		1.31552		22	209208	88043	18419280		1.53949		37	253310	53186	13472669		0.929994
13	111202	93252	10369761		1.63058		34	435117	44545	19382478		0.7789		19	168161	58069	9765021		1.01538		39	268473	76639	20575652		1.34009		23	151105	97435	14722971		1.70372		38	119167	53045	6321216		0.927528
14	168386	85662	14424378		1.49786		35	192827	51687	9966638		0.903783		20	173972	62876	10938683		1.09943		40	279775	66876	18710226		1.16937		24	371991	88211	32813594		1.54243		39	250424	58163	14565306		1.01702
15	36699	86035	3157375		1.50438		36	198131	50001	9906680		0.874302		21	197100	56470	11130273		0.987417		1	286767	83933	24069163		1.46763		1	185555	63414	11766764		1.10884		1	294526	68575	20197027		1.19908
16	42565	77947	3317814		1.36296		37	215693	51631	11136458		0.902804		22	274452	65424	17955824		1.14398		2	235730	82999	19565372		1.45129		2	185705	67148	12469698		1.17413		2	313963	72139	22649050		1.2614
17	36905	86428	3189613		1.51125		38	195845	52303	10243340		0.914554		23	261089	64494	16838653		1.12772		3	478863	81681	39114175		1.42825		3	178751	69727	12463700		1.21922		3	91934	84620	7779434		1.47964
18	61402	87322	5361710		1.52689		39	189622	50519	9579466		0.88336		24	167955	55308	9289232		0.967099		4	394370	92899	36636717		1.6244		4	156897	60004	9414509		1.04921		4	107247	74892	8031976		1.30954
19	168161	88676	14911806		1.55056		40	201318	50859	10238804		0.889305		25	262701	61390	16127190		1.07345		5	120367	62408	7511897		1.09125		5	251886	64272	16189173		1.12384		5	159015	86127	13695410		1.50599
20	148894	95475	14215619		1.66945		41	263094	56166	14777044		0.982101		26	241409	59011	14245795		1.03185		6	193464	82452	15951569		1.44173		6	232431	63483	14755490		1.11004		6	149643	97050	14522947		1.69699
21	104567	89707	9380360		1.56859		42	172529	48289	8331263		0.844366		27	195170	63910	12473240		1.11751		7	457946	88546	40549226		1.54829		7	241521	58260	14071036		1.01872		7	235973	89551	21131567		1.56586
22	47026	95838	4506884		1.67579		43	190484	54506	10382506		0.953075		28	221766	62375	13832701		1.09067		8	203923	82591	16842251		1.44416		8	241427	75163	18146346		1.31428		8	191553	87621	16784054		1.53211
23	41178	90050	3708079		1.57459		44	177196	50237	8901853		0.878429		29	248625	54389	13522525		0.951029		9	372384	91385	34030347		1.59793		9	238316	61382	14628207		1.07331		9	110433	49270	5441049		0.86152
24	72516	76663	5559354		1.34051		45	201561	50758	10230932		0.887539		30	345769	63859	22080652		1.11662		10	484729	82637	40056418		1.44496		10	117968	50179	5919500		0.877414		10	171048	73539	12578763		1.28588
25	142671	101710	14511120		1.77847		46	160627	48920	7857873		0.8554		31	247013	62322	15394342		1.08974		11	407715	93596	38160573		1.63659		11	73079	48392	3536450		0.846168		11	190990	57355	10954202		1.00289
26	174928	92419	16166700		1.61601		47	134986	52322	7062724		0.914886		32	186042	56196	10454741		0.982626		12	306053	96054	29397492		1.67957		12	232543	54779	12738546		0.957849		12	286917	86847	24917898		1.51858
27	34356	87285	2998735		1.52624		48	185799	49752	9243930		0.869948		33	239722	61778	14809601		1.08023		13	409476	84215	34484131		1.47256		13	375121	72965	27370839		1.27584		13	191178	85938	16429438		1.50269
28	49725	78791	3917888		1.37772		49	257246	58185	14967885		1.0174		34	257828	56695	14617467		0.991351		14	274340	93088	25537632		1.62771		14	169192	70965	12006654		1.24087		14	136055	86397	11754787		1.51071
29	159802	93058	14870890		1.62718		50	364831	50598	18459652		0.884741		35	380462	79339	30185631		1.3873		15	244558	89535	21896540		1.56558		15	200718	71487	14348619		1.25		15	199068	86996	17318078		1.52119
30	230744	89579	20669854		1.56635		51	137142	58043	7960078		1.01492		36	297319	60505	17989374		1.05797		16	259964	105806	27505695		1.85009		16	240059	78499	18844519		1.37261		16	312107	81758	25517296		1.4296
31	93452	79658	7444254		1.39288		52	182275	50737	9248091		0.887171		37	204298	62680	12805346		1.096		17	257228	80003	20578876		1.39891		17	203979	64963	13251146		1.13592		17	329538	77026	25383003		1.34685
32	176296	86035	15167591		1.50438		53	177177	53259	9436232		0.93127		38	206341	52290	10789583		0.914327		18	259608	88587	22998005		1.549		18	171348	63711	10916735		1.11403		18	103086	72640	7488169		1.27016
33	107116	53228	5701594		0.930728		54	222610	47403	10552373		0.828874		39	165088	61516	10155548		1.07565		19	235448	96223	22655610		1.68253		19	213669	79020	16884217		1.38172		19	171666	70959	12181282		1.24077
34	159127	84420	13433609		1.47614		55	195339	51936	10145071		0.908137		40	323109	62382	20156317		1.09079		20	238579	78358	18694557		1.37014		20	262832	60214	15826160		1.05288		1	141472	71951	10179052		1.25811
35	156185	85923	13419795		1.50242		56	166643	49561	8259046		0.866608		41	191777	52089	9989561		0.910812		21	211364	96583	20414088		1.68882		21	382374	75582	28900767		1.3216		2	154348	75831	11704312		1.32596
36	145426	102562	14915217		1.79337		57	231119	47479	10973208		0.830203		42	259889	59575	15482884		1.04171		22	300393	101291	30427040		1.77114		22	156841	68888	10804446		1.20455		3	124734	74092	9241756		1.29555
37	311245	97553	30362846		1.70578		58	240584	53425	12853178		0.934173		43	173372	58494	10141247		1.02281		23	231006	90712	20954953		1.58616		23	372778	58674	21872474		1.02596		4	157515	73557	11586307		1.28619
38	379450	74135	28130583		1.2963		59	238072	48203	11475893		0.842863		44	361719	52614	19031592		0.919992		24	364325	82433	30032539		1.4414		24	185911	72597	13496622		1.26941		5	154029	70189	10811156		1.2273
39	37842	88681	3355862		1.55065		60	226246	56444	12770259		0.986962		45	143215	54353	7784082		0.9504		25	257809	74389	19178218		1.30074		25	211420	72246	15274200		1.26327		6	154966	88956	13785132		1.55546
40	146157	75674	11060231		1.32321		61	211551	48016	10157835		0.839593		46	161714	51574	8340278		0.901807		26	456109	83139	37920288		1.45374		26	319192	67894	21671138		1.18717		7	169267	74775	12656996		1.30749
41	51299	95876	4918366		1.67646		62	159915	48585	7769463		0.849542		47	202817	61551	12483587		1.07626		27	206659	77093	15931908		1.34802		27	402748	72350	29138652		1.26509		8	188797	77370	14607234		1.35287
42	168761	75163	12684567		1.31428		63	161601	50705	8193933		0.886612		48	237323	54477	12928581		0.952568		28	231063	89398	20656472		1.56319		28	211589	69167	14634879		1.20943		9	348412	73232	25514897		1.28051
43	38404	66437	2551473		1.1617		64	221897	55574	12331638		0.97175		49	229395	54786	12567686		0.957971		29	252654	71011	17941373		1.24168		29	168480	66835	11260293		1.16866		10	241559	84994	20530950		1.48618
44	118099	69504	8208403		1.21533		65	132550	44335	5876634		0.775228		50	452173	55836	25247361		0.976331		30	300730	70791	21288876		1.23783		30	349012	64141	22385974		1.12155		11	208196	90588	18860038		1.58399
45	38254	98682	3775010		1.72552		66	145164	45109	6548156		0.788762		51	245720	53569	13162998		0.936691		31	240022	81031	19449278		1.41688		31	210558	69276	14586504		1.21134		12	294432	82056	24159803		1.43481
46	86686	77627	6729137		1.35736		67	206491	49110	10140854		0.858722		52	188310	63080	11878603		1.103		32	350792	78107	27399291		1.36575		32	311151	79256	24660726		1.38585		13	388072	95244	36961551		1.66541
47	175228	60288	10564050		1.05418		68	197663	45869	9066678		0.802051		53	150618	44762	6741995		0.782694		1	249356	60361	15051328		1.05545		1	150918	66414	10023036		1.16129		14	158977	84509	13434958		1.4777
48	243302	101301	24646594		1.77132		69	156503	39834	6234137		0.696525		54	233049	58271	13580066		1.01891		2	155922	75882	11831764		1.32685		2	153523	61566	9451770		1.07652		15	224315	86463	19395017		1.51187
49	48094	103773	4990882		1.81454		70	124247	46632	5793903		0.815393		55	205928	60834	12527464		1.06372		3	255672	58261	14895725		1.01873		3	148931	74660	11119215		1.30548		16	141397	90128	12743832		1.57595
50	38385	73269	2812468		1.28116		71	133168	49372	6574771		0.863303		56	207934	46097	9585089		0.806038		4	174178	72132	12563862		1.26128		4	136298	84889	11570226		1.48434		17	149475	83751	12518655		1.46444
51	62751	96737	6070342		1.69151		72	200943	48565	9758779		0.849193		57	311882	52209	16283075		0.91291		5	290759	81061	23569195		1.41741		5	300261	50462	15151734		0.882363		18	263375	82304	21676930		1.43914
52	71804	93726	6729887		1.63886		73	250255	44448	11123282		0.777204		58	337953	63162	21345761		1.10443		6	198562	80211	15926810		1.40254		6	180813	65840	11904730		1.15126		19	177964	67536	12019025		1.18091
53	124453	47959	5968643		0.838596		74	165912	53065	8804090		0.927878		59	209040	56659	11843947		0.990722		7	193071	72405	13979271		1.26605		7	147638	81604	12047833		1.4269		20	198581	68807	13663809		1.20314
54	187129	87962	16460346		1.53808		75	125540	52461	6585941		0.917317		60	223622	55306	12367680		0.967064		8	228514	81801	18692570		1.43035		8	211495	73870	15623231		1.29167		21	195245	57760	11277349		1.00997
55	184130	75663	13931870		1.32302		76	118118	41805	4937952		0.730989		1	257884	34839	8984453		0.609184		9	296063	74256	21984501		1.29842		9	194064	75648	14680650		1.32276		22	191852	62755	12039661		1.09731
56	168349	95284	16040992		1.66611		77	165350	49921	8254379		0.872903		2	248981	32629	8123872		0.570541		10	185930	82317	15305089		1.43937		10	125596	79822	10025322		1.39574		23	147132	90302	13286289		1.57899
57	55104	110289	6077390		1.92848		78	193577	48259	9341918		0.843842		3	235767	39453	9301658		0.689863		11	337597	76565	25848128		1.33879		11	320504	79834	25587226		1.39595		24	179126	69273	12408671		1.21129
58	142690	91405	13042613		1.59828		79	199087	52133	10378945		0.911581		4	243527	37024	9016316		0.64739		12	246469	68843	16967566		1.20377		12	137704	61736	8501373		1.0795		25	172229	80703	13899333		1.41115
59	54111	105623	5715370		1.84689		80	200849	46257	9290712		0.808836		5	210951	40936	8635554		0.715794		13	167093	75306	12583036		1.31678		13	168274	62126	10454160		1.08632		26	398231	90621	36087944		1.58457
60	203267	86030	17487082		1.50429		81	166193	46707	7762415		0.816704		6	241221	35503	8563975		0.620794		14	240790	62592	15071552		1.09446		14	125353	86488	10841464		1.5123		27	117312	71125	8343783		1.24367
61	154142	99831	15388176		1.74561		82	193989	46560	9032173		0.814134		7	267836	39319	10531175		0.68752		15	189135	72975	13802169		1.27602		15	174534	76541	13358974		1.33837		28	107434	91898	9873036		1.6069
62	152211	69006	10503473		1.20662		83	120779	51783	6254304		0.905461		8	273234	42974	11741873		0.75143		16	184524	80180	14795094		1.402		16	132475	56624	7501308		0.99011		29	159446	79510	12677576		1.39029
63	68262	60559	4133843		1.05892		84	247125	56182	13883926		0.982381		9	229451	39161	8985428		0.684757		17	261501	83693	21885819		1.46343		17	196613	79169	15565690		1.38432		30	176390	77413	13654850		1.35362
64	74840	104393	7812815		1.82538		85	154310	54782	8453448		0.957901		10	167262	48030	8033513		0.839838		18	185574	71827	13329286		1.25594		18	181656	71731	13030374		1.25427		31	141022	88089	12422410		1.5403
65	65788	64684	4255410		1.13104		86	133243	45610	6077221		0.797522		11	292970	39171	11475836		0.684932		19	143196	83425	11946077		1.45874		19	170354	84136	14332950		1.47118		32	152455	78413	11954418		1.37111
66	69986	104100	7285521		1.82026		87	191309	43288	8281444		0.756921		12	133206	47488	6325658		0.83036		20	208271	65751	13694135		1.1497		20	166831	70266	11722512		1.22865		33	151424	88657	13424837		1.55023
67	140797	86537	12184112		1.51316		88	204148	47423	9681334		0.829224		13	399693	41354	16528701		0.723103		21	182518	73841	13477261		1.29116		21	122166	40401	4935665		0.706439		1	134237	62211	8350980		1.0878
68	52743	92711	4889839		1.62112		89	240378	45546	10948205		0.796403		14	432380	37667	16286318		0.658633		22	145895	87455	12759239		1.52921		22	320954	73476	23582372		1.28478		2	164806	67263	11085328		1.17614
69	58853	110813	6521653		1.93764		90	149362	52227	7800707		0.913225		15	206509	45441	9383958		0.794567		23	132869	71956	9560648		1.2582		23	188160	76936	14476239		1.34528		3	292558	66339	19408006		1.15998
70	65038	91091	5924373		1.59279		91	158977	48110	7648477		0.841237		16	298275	40224	11997826		0.703344		24	204785	77720	15915883		1.35899		24	163307	76818	12544838		1.34322		4	106272	63755	6775376		1.1148
71	134330	77321	10386554		1.35201		92	209883	45844	9621787		0.801614		17	236161	41723	9853262		0.729555		25	181900	77731	14139186		1.35918		25	141190	88398	12480925		1.5457		5	137086	55591	7620700		0.972047
72	43446	91601	3979702		1.60171		93	239497	56952	13639781		0.995845		18	272522	44275	12065938		0.774179		26	156203	87471	13663266		1.52949		26	304610	72436	22064683		1.26659		6	161358	62964	10159746		1.10097
73	92852	103835	9641374		1.81563		94	180044	42415	7636538		0.741656		19	271547	40258	10932048		0.703939		27	160683	83285	13382534		1.4563		27	319323	75615	24145709		1.32218		7	249974	72465	18114483		1.2671
74	85974	106802	9182172		1.86751		95	201917	49652	10025585		0.868199		20	268980	45549	12251774		0.796456		28	197625	64946	12834979		1.13563		28	207334	59729	12383912		1.0444		8	44121	31798	1402963		0.55601
75	81026	123128	9976534		2.15298		96	173672	50506	8771534		0.883132		21	172004	49542	8521335		0.866276		29	228795	72784	16652610		1.27268		29	328376	73070	23994416		1.27768		9	141228	72929	10299662		1.27521
76	98981	98222	9722193		1.71748		97	224015	42250	9464647		0.73877		22	318723	49978	15929265		0.8739		30	70511	56276	3968062		0.984025		30	205291	67430	13842710		1.17906		10	202124	80007	16171349		1.39898
77	99450	115858	11522075		2.02586		98	181919	44819	8153411		0.783691		23	234230	44328	10382918		0.775106		31	313400	67108	21031536		1.17343		31	132887	75728	10063352		1.32416		11	165537	71457	11828859		1.24947
78	175171	88403	15485639		1.54579		99	208759	51797	10813049		0.905706		24	162295	49599	8049669		0.867273		32	193671	65271	12641158		1.14131		32	193408	70494	13634120		1.23264		12	189360	72016	13636857		1.25925
79	63970	97508	6237529		1.70499		100	190803	42435	8096676		0.742005		25	199200	43937	8752322		0.768269		33	173578	82317	14288510		1.43937		33	160795	78057	12551267		1.36488		13	334655	69291	23188658		1.2116
80	106535	104367	11118671		1.82493		101	219461	46764	10262832		0.817701		26	149212	43981	6562438		0.769038		34	168780	84578	14274997		1.4789		34	256178	61526	15761610		1.07582		14	222778	64805	14437123		1.13316
81	167281	91379	15286008		1.59782		102	155397	45898	7132503		0.802558		27	173578	50438	8754871		0.881943		35	279045	74286	20729100		1.29894		35	345207	73841	25490588		1.29116		15	152399	62849	9578060		1.09896
82	95945	50304	4826413		0.8796		103	177645	48726	8655909		0.852008		28	226133	43106	9747590		0.753738		36	143796	72025	10356866		1.25941		36	171648	70405	12084831		1.23108		16	155791	74453	11599127		1.30186
83	197644	94461	18669610		1.65172		104	159915	51189	8185874		0.895075		29	358664	50554	18131895		0.883972		37	226077	68057	15386114		1.19002		37	148894	73085	10881873		1.27794		17	303729	72462	22008792		1.26705
84	212638	96662	20554023		1.6902		1	187317	46714	8750373		0.816827		30	222291	52936	11767195		0.925622		38	229170	80449	18436542		1.40671		1	133318	70607	9413160		1.23461		18	165256	62726	10365806		1.09681
85	103049	90533	9329304		1.58303		2	210258	55853	11743560		0.976628		31	229357	45958	10540790		0.803607		39	202498	79277	16053418		1.38621		2	222741	59189	13183822		1.03496		19	251005	64652	16227990		1.13048
86	182350	93801	17104596		1.64018		3	166868	44707	7460148		0.781733		32	207765	46616	9685176		0.815113		40	220248	74216	16345920		1.29772		3	162838	70449	11471844		1.23185		20	186061	61404	11424912		1.07369
87	167524	97353	16309053		1.70228		4	193633	47553	9207850		0.831497		33	265400	51198	13587938		0.895232		41	163326	83153	13581097		1.45399		4	238710	65843	15717283		1.15131		21	105598	52614	5555924		0.919992
88	205029	88325	18109103		1.54442		5	178151	49311	8784897		0.862237		34	188216	47618	8962412		0.832634		42	158246	74459	11782864		1.30197		5	191909	67163	12889258		1.17439		22	156466	47650	7455575		0.833193
89	103892	92574	9617683		1.61872		6	323184	48173	15568839		0.842338		35	238466	45324	10808307		0.792521		43	190615	73701	14048620		1.28871		6	412400	63462	26171799		1.10968		23	162239	53326	8651598		0.932442
90	85411	80659	6889202		1.41038		7	227895	48469	11045818		0.847514		36	259327	42861	11115035		0.749454		44	223059	58931	13145174		1.03045		7	273403	67295	18398588		1.1767		24	120836	53550	6470729		0.936359
91	97557	86460	8434761		1.51181		8	197663	48558	9598134		0.84907		37	312276	53041	16563488		0.927458		45	155154	77657	12048845		1.35789		8	204579	63255	12940670		1.10606		25	41740	54935	2293027		0.960576
92	218055	87577	19096536		1.53134		9	186417	50713	9453832		0.886752		38	427245	37165	15878397		0.649856		46	226189	64321	14548737		1.1247		9	264650	63707	16860113		1.11396		1	183905	72998	13424743		1.27642
93	96357	99835	9619838		1.74568		10	165894	54317	9010862		0.94977		39	369610	45803	16929237		0.800897		47	120798	73780	8912424		1.29009		10	136711	70539	9643379		1.23342		2	87960	44155	3883888		0.772081
94	97388	81675	7954155		1.42814		11	161733	49002	7925179		0.856834		40	211701	43685	9248072		0.763862		48	134893	75268	10153149		1.31611		11	256759	64024	16438660		1.1195		3	180476	57020	10290684		0.997034
95	370922	85242	31618040		1.49052		12	243414	57169	13915639		0.999639		41	265100	46226	12254379		0.808294		49	185030	68671	12706290		1.20076		12	269786	56691	15294518		0.991281		4	378757	71817	27201310		1.25577
96	166250	74402	12369348		1.30097		13	183249	50792	9307562		0.888133		42	345451	43211	14927250		0.755574		50	280319	74850	20981980		1.3088		13	249843	65524	16370604		1.14573		5	231831	57108	13239301		0.998573
97	95158	83192	7916351		1.45467		14	207540	53232	11047823		0.930798		43	333980	43254	14445876		0.756326		51	165125	65894	10880768		1.1522		14	166287	75283	12518617		1.31638		6	164150	62805	10309502		1.09819
98	123291	78838	9720056		1.37854		15	166625	53726	8952084		0.939436		44	363406	40342	14660576		0.705408		52	221522	66811	14800061		1.16824		15	154648	76334	11804887		1.33475		7	348131	74339	25879709		1.29987
99	252823	88135	22282569		1.5411		16	275465	58542	16126272		1.02365		45	185292	40210	7450589		0.7031		53	181075	78391	14194608		1.37072		16	211158	59854	12638665		1.04659		8	263544	62364	16435586		1.09048
100	159521	75731	12080651		1.32421		17	280600	44435	12468517		0.776977		46	232450	39431	9165828		0.689478		54	297656	72786	21665178		1.27271		17	192452	67370	12965523		1.17801		9	153636	68274	10489359		1.19382
101	106235	85143	9045162		1.48878		18	223565	55133	12325752		0.964039		47	280394	34386	9641524		0.601263		55	221860	63916	14180289		1.11762		18	160983	63971	10298275		1.11858		10	207109	70849	14673396		1.23884
102	160121	79492	12728350		1.38997		19	276383	56127	15512648		0.981419		48	272035	38900	10582268		0.680193		56	343708	73905	25401596		1.29228		19	155829	76941	11989617		1.34537		11	165181	68898	11380735		1.20473
103	100931	79054	7979008		1.38231		20	232431	52130	12116657		0.911529		49	284555	40196	11437863		0.702855		57	196238	56808	11147817		0.993327		20	185461	65084	12070643		1.13804		12	222928	70355	15684164		1.23021
1	132306	51422	6803415		0.899149		21	161808	48672	7875547		0.851064		50	220360	37642	8294751		0.658196		1	352779	79972	28212302		1.39837		21	228982	63934	14639846		1.11793		13	202911	53896	10936115		0.942409
2	198637	39030	7752744		0.682466		22	252842	48678	12307853		0.851168		51	360614	39383	14201899		0.688639		2	225721	93670	21143338		1.63788		22	42078	59054	2484861		1.0326		14	184861	74034	13686038		1.29454
3	271604	57091	15506013		0.998276		23	187860	52692	9898658		0.921356		52	212263	40935	8688934		0.715777		3	227127	81705	18557415		1.42867		23	215487	64251	13845372		1.12347		15	326352	72119	23536302		1.26105
4	160346	53614	8596812		0.937478		24	81738	32856	2685541		0.57451		53	165069	43388	7162023		0.758669		4	202442	96837	19603888		1.69326		24	241802	70860	17134116		1.23904		16	234736	72000	16900916		1.25897
5	151218	49731	7520238		0.869581		25	162426	52345	8502217		0.915288		54	122710	33721	4137929		0.589635		5	216930	98469	21360924		1.7218		25	235992	65648	15492424		1.1479		17	233593	50634	11827678		0.88537
6	257471	58718	15118184		1.02672		26	209021	40012	8363313		0.699637		55	242271	37277	9031067		0.651814		6	300618	99182	29815852		1.73427		26	189116	61956	11716889		1.08334		18	360970	66859	24133976		1.16908
7	190578	46560	8873364		0.814134		27	167824	56122	9418633		0.981332		56	188516	41715	7863871		0.729416		7	322584	88504	28550106		1.54755		27	206135	68959	14214851		1.2058		19	210127	65039	13666396		1.13725
8	311920	47981	14966310		0.838981		28	165837	42777	7094005		0.747985		57	378813	38380	14538916		0.671101		8	177289	93722	16615856		1.63879		1	191459	53354	10215094		0.932932		20	202330	53511	10826863		0.935677
9	155941	42381	6608939		0.741061		29	248550	57132	14200138		0.998992		58	272653	36368	9915751		0.63592		9	207953	95917	19946096		1.67717		2	203211	48301	9815233		0.844576		21	197532	62665	12378233		1.09574
10	132287	57091	7552438		0.998276		30	247631	59175	14653529		1.03472		59	231400	36948	8549843		0.646061		10	168180	95767	16106086		1.67455		3	222553	53382	11880383		0.933421		22	210727	66001	13908142		1.15407
11	190391	55357	10539497		0.967955		31	189341	51227	9699383		0.895739		60	149512	32234	4819403		0.563634		11	148181	88971	13183878		1.55572		4	183287	48591	8906070		0.849647		23	179613	64059	11505881		1.12012
12	152399	48213	7347560		0.843038		32	154048	50290	7747084		0.879355		61	194645	39821	7751020		0.696298		12	220061	100167	22042772		1.75149		5	451386	52523	23708062		0.918401		24	222385	66914	14880730		1.17004
13	244726	51523	12609108		0.900915		33	304610	47659	14517455		0.833351		62	138323	41187	5697096		0.720183		13	278351	92013	25611854		1.60891		6	232843	47948	11164254		0.838404		25	234830	62456	14666630		1.09209
14	193989	56947	11047055		0.995758		34	229582	48511	11137358		0.848248		63	153617	32199	4946255		0.563022		14	221860	95251	21132467		1.66553		7	300374	52644	15812778		0.920517		26	265793	65733	17471301		1.14939
15	164994	52554	8671165		0.918943		35	147469	53106	7831464		0.928595		64	152492	41213	6284724		0.720638		15	128314	80509	10330438		1.40776		8	209639	43047	9024301		0.752706		27	297712	61216	18224691		1.0704
16	151799	53554	8129439		0.936429		36	245420	57928	14216669		1.01291		1	167937	38887	6530612		0.679966		16	156672	82104	12863430		1.43565		9	167862	54917	9218402		0.960262		28	246863	58267	14383893		1.01884
17	150206	82312	12363801		1.43928		37	261407	48212	12602885		0.84302		2	220998	38690	8550461		0.676521		17	157609	88654	13972749		1.55018		10	186717	55990	10454329		0.979024		29	228664	56953	13023139		0.995863
18	126964	57819	7340981		1.01101		38	314993	50271	15834913		0.879023		3	265887	36165	9615677		0.63237		18	263488	86381	22760457		1.51043		11	152942	52870	8086030		0.924468		30	377576	57629	21759342		1.00768
19	148556	56125	8337766		0.981384		39	224259	59467	13335939		1.03982		4	182968	44847	8205516		0.784181		19	180757	96235	17395036		1.68274		12	249262	46635	11624224		0.815445		31	366780	52978	19431097		0.926357
20	137760	36127	4976881		0.631706		40	186867	56184	10498862		0.982416		5	218018	38617	8419223		0.675245		20	274434	98834	27123264		1.72818		13	206566	51055	10546244		0.892732		32	297825	59697	17779341		1.04384
21	122766	65939	8095121		1.15299		41	264687	46980	12435117		0.821478		6	316999	40394	12804859		0.706317		21	208665	94979	19818851		1.66077		14	243752	54963	13397229		0.961066		33	179745	62470	11228674		1.09233
22	117537	62696	7369058		1.09628		42	226414	45026	10194477		0.787311		7	182500	45246	8257322		0.791158		22	362694	103527	37548673		1.81024		15	240547	48179	11589381		0.842443		34	284218	67037	19053072		1.17219
23	119861	65705	7875454		1.1489		43	255972	52238	13371401		0.913417		8	366143	42954	15727254		0.75108		23	269298	95678	25765790		1.673		16	223303	57144	12760532		0.999202		35	223753	60875	13621019		1.06444
24	135586	60577	8213407		1.05923		44	190728	56544	10784579		0.988711		9	286467	41702	11946265		0.729188		24	265906	105166	27964165		1.8389		17	205835	47670	9812159		0.833543		1	194608	80046	15577479		1.39966
25	112364	48760	5478872		0.852602		45	123141	37215	4582642		0.65073		10	197944	39637	7845840		0.69308		25	278182	93750	26079528		1.63928		18	291827	47650	13905611		0.833193		2	263244	64293	16924645		1.12421
26	45995	69491	3196248		1.2151		46	185386	56109	10401886		0.981105		11	191946	45767	8784785		0.800268		26	149700	98922	14808533		1.72972		19	181750	48441	8804165		0.847024		3	386704	65311	25256058		1.14201
27	165444	62493	10339097		1.09273		47	244464	51383	12561220		0.898467		12	351017	43935	15422119		0.768234		27	254810	103098	26270518		1.80274		20	276420	52013	14377446		0.909483		4	190053	70440	13387332		1.23169
28	137386	64347	8840301		1.12515		48	208759	51645	10781336		0.903048		13	281875	40843	11512629		0.714168		28	229188	105650	24213858		1.84736		21	228963	52903	12112889		0.925045		5	216443	75051	16244333		1.31232
29	123160	58725	7232534		1.02685		49	171873	50213	8630268		0.878009		14	175752	43997	7732652		0.769318		29	140047	94959	13298735		1.66042		22	252298	58222	14689403		1.01805		6	159615	70872	11312192		1.23925
30	181506	57594	10453617		1.00707		50	197082	45944	9054777		0.803363		15	317280	42997	13642067		0.751832		30	139597	106663	14889877		1.86508		23	196407	54587	10721284		0.954491		7	254098	75137	19092038		1.31382
31	161658	53451	8640727		0.934628		51	144208	50700	7311330		0.886524		16	268998	39695	10677875		0.694094		31	260733	107816	28111203		1.88524		24	221635	52677	11675111		0.921094		8	335742	74002	24845457		1.29398
32	59771	62267	3721780		1.08878		52	199368	55344	11033878		0.967728		17	314150	41650	13084203		0.728279		32	157103	90102	14155286		1.5755		25	411951	49984	20590740		0.874005		9	325227	71942	23397360		1.25796
33	118886	55554	6604647		0.9714		53	202423	55347	11203595		0.96778		18	353266	40095	14164151		0.701089		33	190822	86595	16524184		1.51417		26	226189	54188	12256741		0.947515		10	227408	70636	16063239		1.23512
34	101718	60939	6198600		1.06556		54	232862	45599	10618179		0.79733		19	279045	38822	10833086		0.678829		34	246919	95029	23464591		1.66165		27	144545	57647	8332650		1.008		11	172379	71478	12321310		1.24984
35	217643	60737	13218871		1.06203		55	262663	47308	12426027		0.827213		20	276833	32176	8907382		0.56262		35	148500	92792	13779565		1.62253		28	184074	46986	8648993		0.821583		12	207971	71386	14846187		1.24823
36	209527	57733	12096695		1.0095		56	182781	49584	9062967		0.86701		21	207971	42621	8863861		0.745258		36	231625	107276	24847706		1.87579		29	184318	53272	9819000		0.931498		13	253310	70404	17833995		1.23106
37	192827	62272	12007704		1.08887		57	218805	48128	10530594		0.841551		22	308958	41059	12685410		0.717945		37	214681	97419	20914055		1.70344		30	130901	47283	6189360		0.826776		14	150393	69659	10476183		1.21804
38	190222	57521	10941776		1.00579		58	244145	49654	12122804		0.868234		23	294395	36374	10708408		0.636024		38	197532	96805	19122139		1.6927		31	258090	54176	13982345		0.947305		15	464299	61407	28511158		1.07374
1	78364	72171	5655599		1.26196		59	163288	56524	9229779		0.988361		24	225515	39707	8954615		0.694304		39	184974	102040	18874677		1.78424		32	158059	53201	8408877		0.930256		16	430806	65656	28284969		1.14804
2	225027	82697	18609071		1.44601		60	186342	57011	10623484		0.996877		25	488497	42644	20831399		0.74566		40	241802	97637	23608743		1.70725		1	166812	66242	11049922		1.15829		17	234961	65541	15399647		1.14603
3	269354	72847	19621694		1.27378		61	284855	52384	14921815		0.91597		26	192284	36942	7103264		0.645956		41	261108	98814	25801102		1.72783		2	353473	77999	27570601		1.36387		18	192752	81321	15674868		1.42195
4	46089	64100	2954314		1.12083		62	156410	51561	8064607		0.90158		27	242140	37127	8989870		0.649191		42	168086	94757	15927353		1.65689		3	158190	64690	10233256		1.13115		19	202686	66014	13380191		1.1543
5	69011	66008	4555315		1.1542		63	214344	43805	9389413		0.765961		28	190447	39710	7562635		0.694357		43	224690	102959	23133891		1.80031		4	53361	61049	3257650		1.06748		20	301480	85100	25655956		1.48803
6	174403	78051	13612397		1.36478		64	166531	43585	7258193		0.762114		29	175715	41730	7332621		0.729678		44	264969	104161	27599390		1.82133		5	120686	57934	6991838		1.01302		21	247275	74215	18351581		1.2977
7	186811	80679	15071758		1.41073		65	158977	49904	7933594		0.872606		30	254548	39159	9967800		0.684722		45	189210	115376	21830247		2.01743		6	134162	84883	11388082		1.48424		22	227726	61214	13940098		1.07037
8	220154	81089	17852007		1.4179		66	213069	61137	13026325		1.06902		31	150899	35578	5368664		0.622106		46	234961	105051	24682843		1.83689		7	133262	84505	11261380		1.47763		23	252355	67716	17088439		1.18406
9	312838	82220	25721557		1.43767		67	164806	47611	7846646		0.832511		32	185424	45674	8469117		0.798641		47	198787	92532	18394221		1.61799		8	149775	78699	11787156		1.37611		24	187054	63883	11949676		1.11704
10	178845	83705	14970190		1.46364		68	173822	54909	9544379		0.960122		33	203548	39508	8041685		0.690825		48	177833	97491	17337064		1.7047		9	129645	82338	10674745		1.43974		25	305397	82758	25274088		1.44708
11	212338	69569	14772190		1.21646		69	280713	56131	15756643		0.981489		34	247669	42032	10409964		0.734959		49	194833	90317	17596635		1.57926		10	117162	69142	8100837		1.209		26	438453	70136	30751461		1.22638
12	340709	76757	26151725		1.34215		70	167655	56200	9422231		0.982696		35	460401	47174	21719026		0.82487		50	191534	100070	19166879		1.74979		11	149400	71530	10686516		1.25075		27	346407	69659	24130433		1.21804
13	350661	76975	26992289		1.34596		71	189341	55813	10567592		0.975929		36	185817	42320	7863702		0.739994		51	183756	91609	16833704		1.60185		12	64101	58322	3738499		1.0198		28	224165	63398	14211664		1.10856
14	269073	62234	16745594		1.0882		72	161077	50713	8168687		0.886752		37	142259	35357	5029830		0.618242		52	167430	100533	16832224		1.75789		13	157834	73497	11600345		1.28515		29	167543	66640	11164985		1.16525
15	134949	85169	11493436		1.48924		73	194608	44990	8755340		0.786681		38	339322	39472	13393761		0.690195		53	253310	101438	25695223		1.77371		14	247388	61574	15232703		1.07666		1	182687	63936	11680247		1.11797
16	127695	80925	10333699		1.41503		74	151986	51346	7803912		0.89782		39	231213	41546	9605968		0.72646		54	344513	86343	29746447		1.50977		15	147038	75106	11043419		1.31328		2	168911	62320	10526564		1.08971
17	289822	87500	25359331		1.53		75	152942	50506	7724555		0.883132		40	221091	45495	10058628		0.795511		55	211907	97737	20711088		1.709		16	326427	68916	22496164		1.20504		3	188273	56921	10716598		0.995303
18	196201	78863	15472950		1.37897		76	243377	54796	13336183		0.958146		41	199237	42977	8562681		0.751483		56	178189	96741	17238195		1.69158		17	166006	74255	12326708		1.2984		4	144414	69874	10090866		1.2218
19	143346	75362	10802760		1.31776		77	179595	49792	8942375		0.870647		42	223041	35461	7909135		0.62006		57	250836	94587	23725811		1.65392		18	178901	74658	13356482		1.30545		5	211645	58622	12407153		1.02505
20	196557	82077	16132813		1.43517		78	300243	56363	16922602		0.985546		43	194458	41614	8092122		0.72765		58	167299	104485	17480260		1.82699		19	174497	75732	13214898		1.32423		6	204260	63539	12978512		1.11102
21	276121	59389	16398494		1.03846		79	39754	49352	1961915		0.862954		44	219461	40603	8910662		0.709971		59	178489	85450	15251802		1.49415		20	272241	82719	22519405		1.4464		7	209433	58074	12162689		1.01546
22	150824	80225	12099844		1.40279		80	226096	51956	11747121		0.908487		45	58440	29654	1732989		0.518521		60	395101	98685	38990396		1.72558		21	219142	71966	15770681		1.25838		8	195189	61492	12002625		1.07523
23	112664	78070	8795675		1.36511		81	160214	51521	8254379		0.90088		46	160739	34097	5480728		0.59621		61	246244	106093	26124904		1.85511		22	145126	70984	10301593		1.2412		9	241577	70081	16929931		1.22541
24	278632	84560	23561267		1.47859		82	272447	50021	13627991		0.874652		47	209527	41994	8798786		0.734294		62	209227	112428	23522994		1.96588		23	189753	69536	13194749		1.21588		10	241446	73755	17807905		1.28966
25	244483	90195	22051076		1.57712		83	213988	54909	11749839		0.960122		48	252130	46918	11829440		0.820394		63	128089	104493	13384465		1.82713		24	206359	68273	14088767		1.1938		11	201149	65087	13092206		1.13809
26	227202	86978	19761497		1.52087		84	272672	48005	13089620		0.839401		49	262251	43822	11492405		0.766258		64	173484	88851	15414247		1.55362		25	278126	81732	22731912		1.42914		12	162838	69516	11319895		1.21554
27	220417	75414	16622584		1.31867		85	133731	49194	6578781		0.860191		50	219948	41709	9173719		0.729311		65	125671	115634	14531831		2.02194		26	217043	56975	12366068		0.996247		13	146551	67754	9929377		1.18473
28	271360	70204	19050485		1.22757		86	315050	47598	14995774		0.832284		51	303242	42664	12937409		0.746009		66	104361	109997	11479304		1.92337		27	147957	74426	11011837		1.30139		14	194645	64642	12582343		1.13031
29	134199	78480	10531906		1.37228		87	258052	48723	12573046		0.851955		52	200999	41386	8318480		0.723663		67	184037	107005	19692936		1.87106		28	274509	74566	20469042		1.30384		15	175565	71811	12607477		1.25566
30	96132	64265	6177964		1.12372		88	272559	50214	13686169		0.878026		53	228626	41247	9430253		0.721232		68	70286	117187	8236573		2.0491		29	180888	62244	11259187		1.08838		16	280506	73987	20753785		1.29371
31	84418	80285	6777531		1.40384		89	159840	49198	7863739		0.860261		54	236479	42349	10014714		0.740501		69	272616	90392	24642171		1.58057		30	220454	85572	18864612		1.49629		17	334973	67931	22755116		1.18782
32	186061	57933	10779125		1.013		90	151818	41459	6294208		0.724939		55	219611	42369	9304657		0.740851		70	156185	99741	15578079		1.74404		31	180738	72470	13098167		1.26719		18	175902	69384	12204767		1.21323
33	217586	60350	13131417		1.05526		91	265493	51216	13597628		0.895547		56	240846	33026	7954155		0.577482		71	185780	92520	17188302		1.61778		1	276008	39560	10918797		0.691734		19	245851	72172	17743635		1.26198
34	196988	55687	10969609		0.973726		92	220548	42797	9438781		0.748335		57	209752	43118	9044074		0.753948		72	129476	99009	12819328		1.73124		2	358027	34395	12314394		0.60142		20	214269	68067	14584648		1.1902
35	175115	82287	14409758		1.43884		93	262138	51586	13522581		0.902017		58	289634	44930	13013318		0.785632		73	184524	90621	16721753		1.58457		3	196782	34231	6736035		0.598553		21	222385	75209	16725277		1.31508
36	224034	86385	19353089		1.5105		94	201899	53187	10738453		0.930011		59	217137	44970	9764590		0.786331		74	171535	85475	14661944		1.49459		4	334524	32788	10968222		0.573321		22	239591	59959	14365694		1.04842
37	146326	54793	8017581		0.958093		95	238354	54516	12994200		0.95325		60	255222	44652	11396123		0.780771		75	137029	96360	13204177		1.68492		5	199687	37084	7405288		0.648439		23	202105	71937	14538897		1.25787
38	216162	78933	17062349		1.3802		96	157141	46727	7342649		0.817054		61	256141	42779	10957520		0.74802		76	162426	89021	14459296		1.55659		6	166193	33471	5562709		0.585264		24	139129	69150	9620756		1.20914
39	214719	82454	17704444		1.44177		97	179051	49748	8907495		0.869878		62	237154	40037	9494860		0.700075		77	200980	100824	20263620		1.76298		7	282512	38740	10944512		0.677396		25	223097	69148	15426655		1.2091
40	235411	75374	17743842		1.31797		98	186736	51470	9611235		0.899988		63	222066	39058	8673546		0.682956		78	193033	73011	14093528		1.27665		8	155116	39854	6182013		0.696875		26	236442	59196	13996458		1.03508
41	169830	78307	13298828		1.36925		99	151012	46580	7034197		0.814483		64	305360	35553	10856402		0.621669		79	129157	90804	11727966		1.58777		9	185667	32303	5997676		0.56484		27	171348	62829	10765555		1.09861
42	161039	71078	11446279		1.24285		100	184786	47369	8753072		0.82828		65	147769	32885	4859400		0.575017		80	260958	99988	26092498		1.74836		10	244276	41814	10214063		0.731147		28	243414	59874	14574246		1.04694
43	235523	80133	18873215		1.40118		101	152624	44829	6841988		0.783866		66	297413	33250	9888968		0.581399		81	166793	94217	15714809		1.64745		11	124528	39864	4964192		0.69705		29	219423	60721	13323663		1.06175
44	214213	81356	17427555		1.42257		102	280638	53645	15054908		0.93802		67	215544	44363	9562222		0.775718		82	125952	90862	11444254		1.58878		12	288322	39189	11298978		0.685247		30	178226	64985	11582015		1.13631
1	175040	77452	13557274		1.3543		103	285098	41814	11921018		0.731147		68	359114	41745	14991145		0.72994		83	174403	88328	15404595		1.54448		13	209546	39916	8364156		0.697959		31	323821	56511	18299438		0.988134
2	136936	80757	11058544		1.41209		104	261913	53850	14103949		0.941604		69	266224	43440	11564884		0.759578		84	102299	86405	8839158		1.51085		14	196913	36639	7214729		0.640658		32	319398	53915	17220314		0.942741
3	156185	102699	16039961		1.79576		105	194570	51346	9990479		0.89782		70	301798	30847	9309512		0.539381		85	204035	72873	14868716		1.27423		15	264800	39052	10340859		0.682851		33	336304	62308	20954521		1.0895
4	164038	85159	13969262		1.48906		106	119111	40475	4821015		0.707733		71	336585	44062	14830574		0.770454		86	203417	87851	17870469		1.53614		16	294526	34635	10200943		0.605617		34	138360	50862	7037214		0.889357
5	118961	50454	6002100		0.882223		107	181881	43618	7933219		0.762691		72	236348	42962	10154086		0.75122		87	319417	98780	31551952		1.72724		17	209808	33251	6976244		0.581417		35	182256	50364	9179136		0.880649
6	156635	78006	12218393		1.36399		108	109440	51386	5623680		0.89852		73	260658	39884	10396132		0.697399		88	173934	90164	15682571		1.57658		18	171741	44367	7619688		0.775788		36	43877	50834	2230463		0.888868
7	157291	82159	12922808		1.43661		109	198356	48820	9683770		0.853651		74	287535	38570	11090238		0.674423		89	225983	97145	21953219		1.69865		19	208834	31282	6532768		0.546987		37	63913	51851	3313991		0.906651
8	97857	74987	7337944		1.3112		110	183512	42687	7833563		0.746412		75	376526	49356	18583899		0.863024		90	154104	95362	14695738		1.66747		20	344626	34402	11855905		0.601543
9	245607	89131	21891255		1.55852		1	224259	71230	15973967		1.24551		76	172866	42243	7302295		0.738648		91	261539	93724	24512376		1.63883		21	299268	31897	9545785		0.557741
10	173503	72565	12590234		1.26885		2	142858	90055	12865117		1.57467		77	292671	38451	11253489		0.672342		92	213782	93315	19949095		1.63168		22	221223	35370	7824567		0.618469
11	269636	87137	23495180		1.52365		3	207353	67407	13977078		1.17866		78	271379	46531	12627438		0.813627		93	176127	94512	16646163		1.65261		23	339378	37026	12565924		0.647425
12	169211	83611	14147826		1.462		4	124884	93054	11621019		1.62711		79	226096	43156	9757430		0.754612		94	270985	101380	27472351		1.7727		24	192996	32254	6224878		0.563983
13	57841	60369	3491767		1.05559		5	176502	90066	15896840		1.57487		80	236779	34556	8182088		0.604236		95	469547	110667	51963323		1.93509		25	189266	33915	6418886		0.593027
14	210951	89487	18877507		1.56474		6	177121	90822	16086406		1.58809		81	246957	43707	10793613		0.764247		96	165500	90863	15037852		1.5888		26	315949	32110	10145089		0.561466
15	175677	68521	12037674		1.19814		7	224765	92729	20842251		1.62143		82	178695	39563	7069790		0.691786		1	231494	76554	17721819		1.3386		27	168705	31537	5320476		0.551446
16	202611	91055	18448650		1.59216		8	163007	95931	15637438		1.67742		1	289765	51368	14884666		0.898205		2	197738	73047	14444077		1.27728		28	158134	31740	5019240		0.554996
17	164844	89148	14695550		1.55881		9	168424	91106	15344411		1.59305		2	223997	49833	11162530		0.871364		3	282418	90264	25492068		1.57833		29	189603	27641	5240819		0.483322
18	155098	76824	11915264		1.34332		10	183868	77435	14237736		1.354		3	229507	39326	9025631		0.687642		4	472977	90090	42610703		1.57529		30	356584	35348	12604666		0.618084
19	152192	90032	13702176		1.57427		11	180775	87575	15831390		1.53131		4	197682	36317	7179155		0.635028		5	239647	96713	23177037		1.69109		31	135324	25160	3404781		0.43994
20	147844	84137	12439091		1.47119		12	130751	76543	10008060		1.33841		5	360201	57178	20595482		0.999797		6	277601	90153	25026532		1.57639
21	198919	92051	18310702		1.60958		13	204504	91932	18800530		1.60749		6	270310	46919	12682824		0.820411		7	215169	87294	18782874		1.5264
22	100500	42218	4242908		0.738211		14	146851	91853	13488750		1.60611		7	202723	47136	9555494		0.824205		8	257059	101508	26093585		1.77494
23	225908	81697	18455960		1.42853		15	145801	93357	13611498		1.63241		8	231231	40925	9463110		0.715602		9	233443	101260	23638469		1.7706
24	194551	93426	18176166		1.63362		16	80520	78290	6303879		1.36895		9	187335	50859	9527623		0.889305		10	276402	99066	27381879		1.73224
25	202161	85020	17187814		1.48663		17	221391	96272	21313861		1.68338		10	316493	55017	17412579		0.96201		11	252936	88586	22406666		1.54899
26	116937	97146	11359968		1.69866		18	193352	84055	16252131		1.46976		11	196969	54819	10797755		0.958548		12	292108	111882	32681569		1.95633
27	114838	104861	12042060		1.83357		19	265756	92344	24540997		1.6147		12	253217	49134	12441565		0.859142		13	279382	94019	26267313		1.64399
28	214962	86103	18508815		1.50557		20	260095	86321	22451799		1.50938		13	233818	36069	8433543		0.630691		14	200924	95857	19259918		1.67613
29	168518	57400	9672918		1.00368		21	156672	94351	14782236		1.64979		14	184580	50770	9371082		0.887748		15	250087	95645	23919444		1.67242
30	171591	73097	12542739		1.27815		22	178020	92741	16509846		1.62164		15	131538	47129	6199219		0.824083		16	85636	81823	7007001		1.43073
1	187748	77315	14515806		1.35191		23	170804	95368	16289223		1.66758		16	215169	49666	10686478		0.868444		17	158715	82689	13124032		1.44587
2	162239	73848	11981070		1.29128		24	141228	98895	13966713		1.72925		17	380181	52165	19832158		0.912141		18	370285	105643	39118092		1.84724
3	132943	77478	10300206		1.35476		25	160683	83181	13365722		1.45448		18	310720	54865	17047580		0.959352		19	143252	80544	11538025		1.40837
4	144545	102359	14795562		1.78982		26	156635	82660	12947399		1.44537		19	269636	42248	11391456		0.738735		20	209996	92004	19320477		1.60875
5	145839	112029	16338086		1.9589		27	162595	92286	15005277		1.61368		20	325283	50853	16541577		0.8892		21	70080	76754	5378879		1.3421
6	197906	116588	23073464		2.03862		28	166212	96765	16083444		1.692		21	183830	60808	11178311		1.06327		22	148331	84945	12600055		1.48532
7	294226	97066	28559421		1.69727		29	153636	97722	15013618		1.70874		22	215637	45859	9888949		0.801876		23	222610	88359	19669526		1.54502
8	498112	112525	56050103		1.96758		30	205141	89388	18337092		1.56301		23	210445	53695	11299803		0.938894		24	135305	108973	14744619		1.90547
9	183943	65245	12001331		1.14085		31	171816	90852	15609923		1.58861		24	128089	66931	8573121		1.17033		25	173915	93085	16189004		1.62766
10	153223	133054	20387023		2.32654		32	159034	103465	16454460		1.80916		25	251380	51226	12877169		0.895722		26	229526	87352	20049614		1.52741
11	191346	124637	23848896		2.17936		33	203848	89958	18337748		1.57298		26	305266	49161	15007095		0.859614		27	359302	97674	35094382		1.7079
12	186679	117419	21919632		2.05315		34	178151	90757	16168406		1.58695		27	224971	58083	13066960		1.01562		28	172416	92068	15874030		1.60987
13	136411	67077	9150047		1.17289		35	146345	98447	14407153		1.72141		28	230088	52223	12015876		0.913155		29	236798	90541	21439850		1.58317
14	185292	109399	20270780		1.91292		36	249487	86940	21690406		1.52021		29	335742	54102	18164376		0.946011		30	168649	95333	16077765		1.66696
15	134199	118858	15950595		2.07831		37	160702	92698	14896680		1.62089		30	127358	68623	8739708		1.19992		31	166868	93132	15540837		1.62848
16	150543	109765	16524334		1.91932		38	197344	94362	18621760		1.64998		31	168761	59036	9963002		1.03229		1	162220	80982	13136890		1.41603
17	182518	101227	18475752		1.77002		39	178639	94242	16835260		1.64789		32	414406	51061	21160150		0.892837		2	337316	82939	27976554		1.45025
1	253535	84490	21421183		1.47737		40	178395	82829	14776257		1.44832		33	61458	38503	2366312		0.673252		3	214738	95484	20504036		1.6696
2	166250	77006	12802197		1.3465		41	347850	94914	33015905		1.65964		34	231850	55131	12782030		0.964004		4	213501	91926	19626211		1.60739
3	236292	96249	22742802		1.68298		42	166774	95647	15951400		1.67245		35	406965	51776	21071196		0.905339		5	235917	98200	23167066		1.71709
4	149362	76189	11379835		1.33222		43	308715	104021	32112647		1.81888		36	174459	37952	6621084		0.663617		6	320822	82529	26477046		1.44308
5	333155	97267	32404905		1.70078		44	254904	90265	23008970		1.57835		37	296775	40783	12103387		0.713119		7	369385	81294	30028922		1.42148
6	208740	112638	23512104		1.96955		45	180607	94953	17149091		1.66032		38	378869	57552	21804775		1.00634		8	229638	86052	19760729		1.50468
7	173278	113951	19745304		1.99251		46	230744	87576	20207673		1.53133		39	242590	56328	13664596		0.984934		9	264275	100699	26612314		1.76079
8	194420	112304	21834183		1.96371		47	217512	90891	19769801		1.58929		40	334280	59804	19991136		1.04571		10	238672	78650	18771647		1.37525
9	159202	111627	17771225		1.95188		48	166943	70284	11733383		1.22896		41	354410	47981	17004921		0.838981		11	215319	84944	18289991		1.4853
10	190128	110046	20922883		1.92423		49	351711	96364	33892249		1.68499		42	226546	41340	9365422		0.722858		12	173784	80840	14048639		1.41354
11	239066	114664	27412317		2.00498		50	168817	96366	16268287		1.68503		43	251305	54987	13818532		0.961486		13	335929	87105	29260950		1.52309
12	199650	106733	21309287		1.8663		51	189716	80632	15297198		1.40991		44	311245	58249	18129552		1.01852		14	213369	82116	17521063		1.43585
13	149793	98141	14700798		1.71606		52	172603	94419	16297039		1.65098		45	283112	39104	11070671		0.68376		15	183830	83948	15432259		1.46789
14	92759	48571	4505403		0.849297		53	148912	109634	16325809		1.91703		46	207559	45452	9433927		0.79476		16	185611	71364	13245898		1.24785
15	187579	105477	19785282		1.84434		54	221579	78649	17426899		1.37523		47	294320	55885	16448031		0.977188		17	128464	78745	10115925		1.37691
16	163626	99632	16302380		1.74213		55	178208	97593	17391793		1.70648		48	165500	42334	7006251		0.740239		18	421041	68355	28780363		1.19523
17	197813	89276	17659967		1.56105		56	175359	82999	14554547		1.45129		49	236273	50258	11874573		0.878796		19	194008	77553	15045987		1.35607
18	135605	101845	13810716		1.78083		57	193539	100368	19425118		1.755		50	252673	50514	12763568		0.883272		20	102561	76868	7883644		1.34409
19	210820	98243	20711520		1.71785		58	214044	85367	18272354		1.4927		51	203267	48841	9927728		0.854019		21	263432	75403	19863553		1.31847
20	231700	110240	25542693		1.92762		59	180344	92767	16729962		1.6221		52	289278	55510	16057860		0.970631		22	197250	82482	16269543		1.44225
21	55835	52448	2928468		0.917089		60	172360	102569	17678747		1.79349		53	337710	53645	18116432		0.93802		23	236086	75839	17904600		1.3261
22	188066	94910	17849458		1.65957		61	154217	100529	15503276		1.75782		54	46501	41137	1912921		0.719309		24	343033	75009	25730628		1.31158
23	138435	91586	12678700		1.60144		62	46539	88718	4128820		1.5513		55	250255	40997	10259702		0.716861		25	250874	75026	18822084		1.31188
24	162820	112143	18259047		1.9609		63	215562	82483	17780222		1.44227		56	216162	47143	10190578		0.824328		26	325302	75238	24475115		1.31559
25	119805	72713	8711406		1.27144		64	181581	98925	17962909		1.72977		57	219817	50384	11075300		0.880999		27	218336	65929	14394764		1.15281
26	42640	71576	3052021		1.25156		65	185274	103392	19155839		1.80788		58	312201	42842	13375393		0.749122		28	153673	54416	8362301		0.951501
27	157328	76900	12098457		1.34465		66	161020	96181	15487045		1.68179		59	355309	53068	18855709		0.927931		29	248362	66361	16481600		1.16037
28	101943	82289	8388728		1.43888		67	204935	91576	18767073		1.60127		60	420797	49731	20926763		0.869581		30	490408	80006	39235497		1.39896
1	44308	111346	4933529		1.94696		68	169267	84481	14299925		1.47721		61	246732	46823	11552738		0.818732		31	125709	59423	7469988		1.03905
2	117687	76568	9011087		1.33884		69	228607	73217	16737891		1.28025		62	237941	50051	11909266		0.875176		32	190278	66829	12716074		1.16855
3	112551	110100	12391934		1.92517		70	172379	96545	16642208		1.68816		63	246169	45943	11309680		0.803345		33	185124	79052	14634448		1.38228
4	115156	120210	13843010		2.10195		71	279644	91682	25638338		1.60312		1	242308	33084	8016419		0.578497		34	45039	61702	2779012		1.0789
5	121398	103190	12527070		1.80435		72	218055	94474	20600618		1.65194		2	240209	39811	9562935		0.696123		35	449324	69740	31335659		1.21945
6	112776	99217	11189276		1.73488		73	179801	100793	18122730		1.76244		3	271004	40941	11095186		0.715882		36	214438	74094	15888574		1.29558
7	104473	113674	11875848		1.98767		74	215169	105230	22642302		1.84002		4	165969	38589	6404529		0.674755		1	406927	75901	30886373		1.32718
8	132831	91233	12118606		1.59527		75	209771	87927	18444583		1.53746		5	195657	37696	7375487		0.659141		2	348487	78468	27345199		1.37207
9	151611	117131	17758442		2.04812		76	172341	104688	18042041		1.83054		6	184861	40712	7526030		0.711877		3	484167	69165	33487177		1.2094
10	292577	124013	36283376		2.16845		77	257584	77152	19873130		1.34906		7	180569	38340	6922995		0.670401		4	336117	69957	23513623		1.22325
11	231494	120068	27794917		2.09947		78	216837	79423	17221851		1.38877		8	220604	42192	9307768		0.737756		5	222141	69404	15417434		1.21358
12	148144	100231	14848567		1.75261		79	195170	94394	18422860		1.65054		9	204223	34450	7035396		0.602382		6	216218	68558	14823452		1.19878
13	140609	111634	15696759		1.952		80	176390	91205	16087661		1.59478		10	264219	46553	12300187		0.814011		7	410901	83935	34489079		1.46766
14	333380	116851	38955947		2.04322		81	247594	98458	24377502		1.72161		11	167768	36876	6186567		0.644802		8	321760	62968	20260490		1.10104
15	139279	106001	14763681		1.8535		82	39173	70564	2764167		1.23386		12	200418	39001	7816489		0.681959		9	284649	63666	18122486		1.11324
16	167562	109380	18327927		1.91258		83	172903	94735	16379957		1.65651		13	195751	37881	7415259		0.662375		10	259121	62187	16113902		1.08738
17	199050	102519	20406329		1.79262		84	236123	76772	18127734		1.34241		14	238335	45556	10857526		0.796578		11	274434	69070	18955140		1.20774
18	149981	95910	14384587		1.67705		85	223153	95865	21392618		1.67627		15	159146	44597	7097492		0.779809		12	226040	67110	15169615		1.17346
19	193895	121159	23492200		2.11855		86	182931	92894	16993169		1.62432		16	200962	40353	8109347		0.7056		13	164600	57893	9529122		1.0123
20	143964	87893	12653416		1.53687		87	290534	97851	28428914		1.71099		17	369666	36967	13665533		0.646394		14	465180	65321	30386106		1.14218
21	311376	107403	33442794		1.87802		88	171160	79771	13653688		1.39485		18	229826	43202	9928946		0.755417		15	263001	68950	18134013		1.20564
22	168742	79513	13417284		1.39034		89	190072	92007	17487926		1.60881		19	265062	47338	12547462		0.827738		16	253029	67663	17120771		1.18313
23	224147	107954	24197458		1.88765		90	235017	86036	20219912		1.5044		20	219180	39664	8693507		0.693552		17	403029	64777	26107080		1.13267
24	218036	109354	23843142		1.91213		91	231325	110811	25633409		1.93761		21	376133	35574	13380454		0.622036		18	290346	57416	16670510		1.00396
25	168649	92217	15552326		1.61248		92	198562	95303	18923652		1.66644		22	384117	55038	21141013		0.962377		19	275708	54800	15108738		0.958216
26	173616	104750	18186306		1.83163		93	163401	90350	14763268		1.57983		23	171366	36712	6291171		0.641935		20	227427	56902	12941101		0.994971
27	129457	111192	14394595		1.94427		94	247481	72849	18028753		1.27382		24	169136	54935	9291462		0.960576		21	266056	51116	13599802		0.893799
28	61758	111127	6862943		1.94313		95	80632	106196	8562775		1.85691		25	162389	42272	6864480		0.739155		22	304160	63932	19445567		1.1179
29	60502	88086	5329360		1.54024		96	100762	103586	10437535		1.81127		26	232375	36280	8430619		0.634381		23	324552	64017	20776764		1.11938
30	167299	106121	17753944		1.8556		97	143608	77727	11162230		1.35911		27	238072	43057	10250612		0.752881		24	276289	52577	14526358		0.919345
31	175377	109866	19267997		1.92108		98	196613	82095	16140985		1.43549		28	154985	51867	8038686		0.90693
32	175546	113036	19843085		1.97651		99	210483	84887	17867357		1.48431		29	350436	49471	17336258		0.865035
33	159371	110198	17562335		1.92689		100	177139	95429	16904215		1.66864		30	175377	43512	7630952		0.760837
34	219161	124322	27246555		2.17386		101	190559	79676	15183016		1.39319		31	211326	38652	8168087		0.675857
35	143983	102212	14716786		1.78725		102	162782	95233	15502170		1.66521		32	293083	47690	13977153		0.833893
36	128633	119022	15310149		2.08118		103	215975	89082	19239470		1.55766		33	261426	44387	11603813		0.776137
37	213819	115888	24779144		2.02638		104	331731	84781	28124604		1.48245		34	293383	53177	15601339		0.929837
38	199931	95855	19164423		1.67609		105	243639	74659	18189773		1.30546		35	202255	41852	8464750		0.731811
39	117331	38885	4562438		0.679931		106	224147	70340	15766539		1.22994		36	268548	51320	13781833		0.897366
40	77652	116607	9054758		2.03895		107	157066	98664	15496679		1.72521		37	164000	43199	7084690		0.755364
41	147151	85504	12582024		1.4951		108	240022	88833	21321958		1.55331		38	160046	43598	6977612		0.762341
42	169099	68416	11569026		1.1963		109	167355	94153	15757055		1.64633		39	172847	47262	8169080		0.826409
43	82000	96805	7938036		1.6927		110	111839	110440	12351487		1.93112		40	189172	42788	8094259		0.748178
44	306222	92846	28431557		1.62348		1	225833	49513	11181760		0.865769		41	182294	39896	7272757		0.697609
1	285305	101076	28837529		1.76738		2	348693	58748	20484993		1.02725		42	298219	55145	16445332		0.964248
2	336791	112955	38042324		1.9751		3	173222	51986	9005164		0.909011		43	194926	48513	9456550		0.848283
3	160214	119589	19159906		2.0911		4	209471	56697	11876447		0.991386		44	170954	48678	8321666		0.851168
4	278801	104448	29120116		1.82635		5	177964	53991	9608480		0.94407		45	224296	46581	10448031		0.814501
5	134181	130360	17491731		2.27943		6	206978	50547	10462220		0.883849		46	118980	51749	6157103		0.904867
6	157553	118293	18637466		2.06843		7	219030	40555	8882679		0.709132		47	146832	47448	6966816		0.829661
7	194102	135948	26387717		2.37714		8	174871	40711	7119121		0.71186		48	204673	45261	9263760		0.79142
8	168274	141434	23799640		2.47307		9	126458	64940	8212208		1.13552		49	262176	47473	12446344		0.830098
9	171010	103879	17764309		1.8164		10	209283	45546	9532046		0.796403		50	321703	51881	16690340		0.907175
10	214888	82220	17668064		1.43767		11	218261	56825	12402786		0.993624		51	215112	39919	8587028		0.698011
11	121716	121783	14823058		2.12946		12	118718	63671	7558830		1.11333		52	167918	39356	6608564		0.688167
12	157328	116556	18337580		2.03806		13	217305	55112	11976216		0.963671		53	276458	50333	13914983		0.880107
13	391333	135762	53128045		2.37389		14	127433	60293	7683301		1.05426		54	153317	54367	8335349		0.950645
14	215806	124991	26973752		2.18555		15	170898	47437	8106947		0.829469		55	317805	51982	16520173		0.908941
15	193783	111063	21522057		1.94201		16	163138	52033	8488647		0.909833		56	151237	38065	5756755		0.665593
16	295613	129552	38297321		2.26531		17	238204	56546	13469408		0.988746		57	127039	62259	7909378		1.08864
17	172060	133248	22926688		2.32993		18	267593	60562	16205948		1.05897		58	198150	39503	7827566		0.690737
18	141322	129454	18294583		2.26359		19	133768	64154	8581743		1.12178		59	214644	36959	7932976		0.646254
19	146944	112480	16528364		1.96679		20	167074	71469	11940586		1.24968		60	179445	42019	7540012		0.734731
20	170748	118878	20298220		2.07866		21	223528	60278	13473812		1.054		61	68205	30687	2093002		0.536583
21	192002	139637	26810595		2.44165		22	180251	47181	8504485		0.824992		62	193371	34989	6765929		0.611807
22	194945	109561	21358431		1.91575		23	210314	57165	12022698		0.999569		63	181638	34338	6237117		0.600424
23	142259	120202	17099741		2.10181		24	168611	56779	9573506		0.99282		64	132906	46361	6161714		0.810654
24	230875	139250	32149364		2.43488		25	186380	54839	10220830		0.958898		65	228682	39994	9145980		0.699323
25	195357	95959	18746269		1.67791		26	216481	55088	11925479		0.963252		66	243058	38648	9393611		0.675787
26	215637	104117	22451574		1.82056		27	240434	58699	14113152		1.02639		1	332705	51769	17223763		0.905217
27	190953	98822	18870309		1.72797		28	150937	59444	8972252		1.03942		2	365787	45761	16738734		0.800163
28	238110	112337	26748556		1.96429		29	142746	65082	9290188		1.138		3	283955	48425	13750495		0.846745
29	147788	90667	13399515		1.58538		30	275015	64399	17710648		1.12606		4	260826	49494	12909219		0.865437
30	169979	81165	13796453		1.41923		31	194851	55460	10806489		0.969756		5	225890	43484	9822580		0.760348
31	212526	133334	28337018		2.33144		32	128933	58618	7557761		1.02498		6	196557	53759	10566674		0.940013
32	122766	142951	17549590		2.4996		33	162576	55558	9032398		0.97147		7	186211	42696	7950444		0.746569
33	140534	124952	17560086		2.18487		34	247650	51450	12741639		0.899639		8	280806	51601	14489978		0.902279
34	153355	116248	17827173		2.03268		35	153167	64091	9816639		1.12068		9	300299	52855	15872212		0.924206
35	137442	129199	17757374		2.25913		36	287348	55458	15935656		0.969721		10	168555	49969	8422597		0.873742
36	116731	144516	16869522		2.52696		37	215525	45907	9894178		0.802716		11	265606	55902	14848005		0.977485
1	159.84	60124	9610.22		1.05131		38	313775	62704	19674943		1.09642		12	246582	51150	12612575		0.894393
2	150.131	36119	5422.59		0.631566		39	253442	51850	13140994		0.906633		13	311114	49568	15421220		0.866731
3	167.955	50486	8479.37		0.882783		40	258840	57110	14782255		0.998608		14	232750	46533	10830612		0.813662
4	273.365	53457	14613.2		0.934733		41	195264	50806	9920587		0.888378		15	276533	56494	15622462		0.987837
5	223.134	51258	11437.3		0.896281		42	195058	46766	9122082		0.817736		16	193989	56677	10994799		0.991036
6	121.998	33477	4084.12		0.585368		43	219236	57495	12604984		1.00534		17	351298	58432	20527014		1.02172
7	204.56	50414	10312.7		0.881524		44	166175	66613	11069452		1.16477		18	324983	54949	17857592		0.960821
8	209.058	57757	12074.7		1.00992		45	183662	56484	10373903		0.987662		19	459932	70447	32400781		1.23181
9	240.415	49961	12011.5		0.873603		46	295388	63575	18779425		1.11165		20	229338	49981	11462604		0.873952
10	168.086	61396	10319.8		1.07355		47	142821	60086	8581499		1.05065		21	209340	55804	11681915		0.975771
11	375.008	54651	20494.7		0.95561		48	229038	61013	13974398		1.06685		22	225796	57674	13022502		1.00847
12	33.943	49636	1684.8		0.86792		49	148669	64743	9625236		1.13208		23	191234	60621	11592773		1.06
13	214.494	54379	11663.9		0.950854		50	156503	66772	10449999		1.16755		24	205085	51377	10536554		0.898362
[truncated: 2,510 more rows]

## Sheet: MCF7 PDS 24h
		UN							2							5							10							20							50
[truncated: 873 more rows]

[truncated: 6 more sheets: CACO2 CX-5461 24h, CACO2 CX-5461 48h, CACO2 CX-5461 72h, CACO2 PDS 24h, CACO2 PDS 48h, CACO2 PDS 72h]
